# Supplementary material for: (2S,3R)-3-(2-Bromo­phen­yl)-2-nitro-2,3,6,7-tetra­hydro-1-benzo­furan-4(5H)-one
Source: Acta Crystallogr Sect E Struct Rep Online. 2013 Jul 3;69(Pt 8):o1197. doi: 10.1107/S1600536813017698 (PMC3793709; doi:10.1107/S1600536813017698)
Supplement: Supplementary file 1 [file e-69-o1197-sup1.cif]

##############################################################################
#                                                                            #
# This CIF contains the data in a paper accepted for publication in          #
# Acta Crystallographica Section E. It conforms to the requirements of       #
# Notes for Authors for Acta Crystallographica Section E, and has been       #
# peer reviewed under the auspices of the IUCr Commission on Journals.       #
#                                                                            #
# Full details of the Crystallographic Information File format               #
# are given in the paper "The Crystallographic Information File (CIF):       #
# a New Standard Archive File for Crystallography" by S. R. Hall, F. H.      #
# Allen and I. D. Brown [Acta Cryst. (1991), A47, 655-685].                  #
#                                                                            #
# The current version of the core CIF dictionary is obtainable from          #
# ftp://ftp.iucr.org/pub/cif_core.dic.                                       #
#                                                                            #
# Software is freely available for graphical display of the structure(s)     #
# in this CIF. For information consult the CIF software page                 #
# http://www.iucr.org/resources/cif/software.                                #
#                                                                            #
# This file may be used for bona fide research purposes within the           #
# scientific community so long as proper attribution is given to the journal # 
# article from which it was obtained.                                        #
#                                                                            #
##############################################################################
data_global
_audit_creation_method     'by CrystalStructure 3.7.0'
_journal_date_recd_electronic     2013-06-17
_journal_date_accepted     2013-06-27
_journal_name_full     'Acta Crystallographica, Section E'
_journal_year     2013
_journal_volume     69
_journal_issue      8
_journal_page_first     o1197
_journal_page_last     o1197
_journal_paper_category     QO
_journal_paper_doi     10.1107/S1600536813017698
_journal_coeditor_code     PK2489
_publ_contact_author_name     'Mrs. Danqian Xu'
_publ_contact_author_address
;
Catalytic Hydrogenation Research Center
Zhejiang University of Technology
Hangzhou 310014
People's Republic of China
;
_publ_contact_author_email     'chrc@zjut.edu.cn'
_publ_contact_author_fax     '86 571 88320066'
_publ_contact_author_phone     '86 571 88320609'
_publ_section_title
;\
(2<i>S</i>,3<i>R</i>)-3-(2-Bromophenyl)-2-nitro-2,3,6,7-tetrahydro-1-\
benzofuran-4(5<i>H</i>)-one
;
loop_
    _publ_author_name
    _publ_author_address
    'Yifeng Wang'
;
Catalytic Hydrogenation Research Center
Zhejiang University of Technology
Hangzhou 310014
People's Republic of China
;
    'Liuliu Lou'
;
Catalytic Hydrogenation Research Center
Zhejiang University of Technology
Hangzhou 310014
People's Republic of China
;
    'Kun Dong'
;
Catalytic Hydrogenation Research Center
Zhejiang University of Technology
Hangzhou 310014
People's Republic of China
;
    'Danqian Xu'
;
Catalytic Hydrogenation Research Center
Zhejiang University of Technology
Hangzhou 310014
People's Republic of China
;
data_I
_audit_creation_method     SHELXL-97
_chemical_name_systematic
;\
(2<i>S</i>,3<i>R</i>)-3-(2-Bromophenyl)-2-nitro-2,3,6,7-\
tetrahydro-1-benzofuran-4(5<i>H</i>)-one
;
_chemical_name_common     ?
_chemical_formula_moiety     'C14 H12 Br N O4'
_chemical_formula_sum     'C14 H12 Br N O4'
_chemical_formula_iupac     'C14 H12 Br N O4'
_chemical_formula_weight     338.16
_chemical_melting_point     ?
_symmetry_cell_setting     orthorhombic
_symmetry_space_group_name_H-M     'P 21 21 21'
_symmetry_space_group_name_Hall     'P 2ac 2ab'
loop_
    _symmetry_equiv_pos_as_xyz
    'x, y, z'
    '-x+1/2, -y, z+1/2'
    'x+1/2, -y+1/2, -z'
    '-x, y+1/2, -z+1/2'
_cell_length_a     7.2162(8)
_cell_length_b     7.3372(8)
_cell_length_c     25.9727(13)
_cell_angle_alpha     90.00
_cell_angle_beta     90.00
_cell_angle_gamma     90.00
_cell_volume     1375.2(2)
_cell_formula_units_Z     4
_cell_measurement_reflns_used     6447
_cell_measurement_theta_min     3.1
_cell_measurement_theta_max     27.4
_cell_measurement_temperature     296.0(10)
_exptl_crystal_description     'needle'
_exptl_crystal_colour     'colorless'
_exptl_crystal_size_max     0.54
_exptl_crystal_size_mid     0.31
_exptl_crystal_size_min     0.23
_exptl_crystal_density_diffrn     1.633
_exptl_crystal_density_meas     ?
_exptl_crystal_density_method     'not measured'
_exptl_crystal_F_000     680
_exptl_absorpt_coefficient_mu     3.001
_exptl_absorpt_correction_type     multi-scan
_exptl_absorpt_process_details     '(ABSCOR; Higashi, 1995)'
_exptl_absorpt_correction_T_min     0.334
_exptl_absorpt_correction_T_max     0.505
_exptl_special_details     ?
_diffrn_ambient_temperature     296.0(10)
_diffrn_radiation_type     MoK\a
_diffrn_radiation_wavelength     0.71073
_diffrn_radiation_source     'rotating anode'
_diffrn_radiation_monochromator     graphite
_diffrn_measurement_device_type     'Rigaku R-AXIS RAPID/ZJUG'
_diffrn_measurement_method     \w
_diffrn_detector_area_resol_mean     10.00
_diffrn_reflns_number     10897
_diffrn_reflns_av_R_equivalents     0.0677
_diffrn_reflns_av_sigmaI/netI     0.0760
_diffrn_reflns_theta_min     3.14
_diffrn_reflns_theta_max     25.50
_diffrn_reflns_theta_full     25.50
_diffrn_measured_fraction_theta_max     0.996
_diffrn_measured_fraction_theta_full     0.996
_diffrn_reflns_limit_h_min     -8
_diffrn_reflns_limit_h_max     8
_diffrn_reflns_limit_k_min     -8
_diffrn_reflns_limit_k_max     7
_diffrn_reflns_limit_l_min     -31
_diffrn_reflns_limit_l_max     31
_diffrn_standards_number     0
_diffrn_standards_interval_count     .
_diffrn_standards_interval_time     .
_diffrn_standards_decay_%     ?
_refine_special_details
;
Refinement of <i>F</i>^2^ against ALL reflections. The weighted <i>R</i>-factor
<i>wR</i> and goodness of fit <i>S</i> are based on <i>F</i>^2^, conventional
<i>R</i>-factors <i>R</i> are based on <i>F</i>, with <i>F</i> set to zero for
negative <i>F</i>^2^. The threshold expression of <i>F</i>^2^ >
\s(<i>F</i>^2^) is used only for calculating <i>R</i>-factors(gt) <i>etc</i>.
and is not relevant to the choice of reflections for refinement.
<i>R</i>-factors based on <i>F</i>^2^ are statistically about twice as large
as those based on <i>F</i>, and <i>R</i>- factors based on ALL data will be
even larger.
;
_reflns_number_total     2548
_reflns_number_gt     1456
_reflns_threshold_expression     I>2\s(I)
_refine_ls_structure_factor_coef     Fsqd
_refine_ls_matrix_type     full
_refine_ls_R_factor_all     0.1106
_refine_ls_R_factor_gt     0.0589
_refine_ls_wR_factor_gt     0.1093
_refine_ls_wR_factor_ref     0.1248
_refine_ls_goodness_of_fit_ref     1.002
_refine_ls_restrained_S_all     1.002
_refine_ls_number_reflns     2548
_refine_ls_number_parameters     182
_refine_ls_number_restraints     0
_refine_ls_hydrogen_treatment     constr
_refine_ls_weighting_scheme     calc
_refine_ls_weighting_details
         'calc w=1/[\s^2^(Fo^2^)+(0.0081P)^2^+2.5658P] where P=(Fo^2^+2Fc^2^)/3'
_atom_sites_solution_hydrogens     geom
_atom_sites_solution_primary     direct
_atom_sites_solution_secondary     difmap
_refine_ls_shift/su_max     0.000
_refine_ls_shift/su_mean     0.000
_refine_diff_density_max     0.513
_refine_diff_density_min     -0.568
_refine_ls_extinction_method     'SHELXL97 (Sheldrick, 2008)'
_refine_ls_extinction_coef     0.0117(17)
_refine_ls_extinction_expression
                                  'Fc^*^=kFc[1+0.001xFc^2^\l^3^/sin(2\q)]^-1/4^'
_refine_ls_abs_structure_details     'Flack (1983), 1041 Friedel pairs'
_refine_ls_abs_structure_Flack     0.03(2)
loop_
    _atom_type_symbol
    _atom_type_description
    _atom_type_scat_dispersion_real
    _atom_type_scat_dispersion_imag
    _atom_type_scat_source
    'C' 'C' 0.0033 0.0016
                         'International Tables Vol C Tables 4.2.6.8 and 6.1.1.4'
    'H' 'H' 0.0000 0.0000
                         'International Tables Vol C Tables 4.2.6.8 and 6.1.1.4'
    'N' 'N' 0.0061 0.0033
                         'International Tables Vol C Tables 4.2.6.8 and 6.1.1.4'
    'O' 'O' 0.0106 0.0060
                         'International Tables Vol C Tables 4.2.6.8 and 6.1.1.4'
    'Br' 'Br' -0.2901 2.4595
                         'International Tables Vol C Tables 4.2.6.8 and 6.1.1.4'
_computing_data_collection     'PROCESS-AUTO (Rigaku, 2006)'
_computing_cell_refinement     'PROCESS-AUTO (Rigaku, 2006)'
_computing_data_reduction     'CrystalStructure (Rigaku,2007)'
_computing_structure_solution     'SHELXS97 (Sheldrick, 2008)'
_computing_structure_refinement     'SHELXL97 (Sheldrick, 2008)'
_computing_molecular_graphics     'ORTEP-3 for Windows (Farrugia, 2012)'
_computing_publication_material     'WinGX (Farrugia, 2012)'
loop_
    _atom_site_type_symbol
    _atom_site_label
    _atom_site_fract_x
    _atom_site_fract_y
    _atom_site_fract_z
    _atom_site_U_iso_or_equiv
    _atom_site_adp_type
    _atom_site_calc_flag
    _atom_site_refinement_flags
    _atom_site_occupancy
    _atom_site_symmetry_multiplicity
    _atom_site_disorder_assembly
    _atom_site_disorder_group
    C C1 0.7398(10) 0.3494(8) 0.5784(2) 0.0619(16) Uani d . 1 1 . .
    H H1 0.8610 0.3377 0.5952 0.074 Uiso calc R 1 1 . .
    C C2 0.5793(7) 0.3053(8) 0.6169(2) 0.0516(15) Uani d . 1 1 . .
    H H2 0.5270 0.1847 0.6098 0.062 Uiso calc R 1 1 . .
    C C3 0.4449(7) 0.4531(9) 0.6016(2) 0.0492(14) Uani d . 1 1 . .
    C C4 0.2478(9) 0.4690(8) 0.6141(2) 0.0569(14) Uani d . 1 1 . .
    C C5 0.1536(9) 0.6322(9) 0.5902(2) 0.0660(19) Uani d . 1 1 . .
    H H5A 0.0550 0.6715 0.6131 0.079 Uiso calc R 1 1 . .
    H H5B 0.0968 0.5944 0.5581 0.079 Uiso calc R 1 1 . .
    C C6 0.2792(9) 0.7952(8) 0.5794(2) 0.0677(18) Uani d . 1 1 . .
    H H6A 0.3187 0.8488 0.6117 0.081 Uiso calc R 1 1 . .
    H H6B 0.2102 0.8867 0.5604 0.081 Uiso calc R 1 1 . .
    C C7 0.4499(9) 0.7389(9) 0.5482(2) 0.0660(18) Uani d . 1 1 . .
    H H7A 0.4154 0.7167 0.5126 0.079 Uiso calc R 1 1 . .
    H H7B 0.5416 0.8355 0.5489 0.079 Uiso calc R 1 1 . .
    C C8 0.5265(8) 0.5737(9) 0.5708(2) 0.0506(15) Uani d . 1 1 . .
    C C9 0.6438(8) 0.3183(8) 0.6723(2) 0.0532(15) Uani d . 1 1 . .
    C C10 0.6320(9) 0.4785(10) 0.7000(3) 0.0721(19) Uani d . 1 1 . .
    H H10 0.5734 0.5781 0.6850 0.087 Uiso calc R 1 1 . .
    C C11 0.7034(10) 0.4972(12) 0.7491(3) 0.085(2) Uani d . 1 1 . .
    H H11 0.6976 0.6076 0.7666 0.102 Uiso calc R 1 1 . .
    C C12 0.7845(11) 0.3438(16) 0.7712(3) 0.098(3) Uani d . 1 1 . .
    H H12 0.8302 0.3514 0.8046 0.118 Uiso calc R 1 1 . .
    C C13 0.7987(11) 0.1840(14) 0.7455(4) 0.096(3) Uani d . 1 1 . .
    H H13 0.8524 0.0836 0.7615 0.116 Uiso calc R 1 1 . .
    C C14 0.7336(10) 0.1696(8) 0.6957(3) 0.0698(18) Uani d . 1 1 . .
    N N1 0.7257(12) 0.2243(10) 0.5319(3) 0.091(2) Uani d . 1 1 . .
    O O1 0.1679(6) 0.3594(7) 0.64055(19) 0.0816(14) Uani d . 1 1 . .
    O O2 0.7098(5) 0.5307(6) 0.56089(15) 0.0623(12) Uani d . 1 1 . .
    O O3 0.7909(12) 0.0725(9) 0.5383(3) 0.147(3) Uani d . 1 1 . .
    O O4 0.6648(14) 0.2703(15) 0.4940(3) 0.211(5) Uani d . 1 1 . .
    Br Br1 0.75326(16) -0.05596(11) 0.66299(5) 0.1322(6) Uani d . 1 1 . .
loop_
    _atom_site_aniso_label
    _atom_site_aniso_U_11
    _atom_site_aniso_U_22
    _atom_site_aniso_U_33
    _atom_site_aniso_U_12
    _atom_site_aniso_U_13
    _atom_site_aniso_U_23
    C1 0.042(3) 0.072(4) 0.073(4) -0.007(4) 0.004(4) -0.006(3)
    C2 0.046(3) 0.053(3) 0.057(4) -0.010(3) 0.002(3) -0.004(3)
    C3 0.046(3) 0.064(4) 0.037(3) -0.008(3) -0.001(3) -0.002(3)
    C4 0.051(3) 0.069(4) 0.051(3) -0.004(4) -0.005(3) -0.003(3)
    C5 0.057(4) 0.090(5) 0.051(4) 0.003(4) -0.007(3) 0.000(4)
    C6 0.067(5) 0.062(4) 0.074(4) 0.004(4) -0.013(4) 0.005(3)
    C7 0.072(5) 0.068(4) 0.058(4) -0.008(4) -0.014(4) 0.012(3)
    C8 0.050(3) 0.061(4) 0.040(3) -0.010(3) -0.005(3) -0.003(3)
    C9 0.045(3) 0.059(4) 0.056(4) -0.006(3) 0.001(3) 0.006(3)
    C10 0.070(4) 0.087(5) 0.059(4) 0.006(4) -0.003(4) -0.006(4)
    C11 0.082(5) 0.112(7) 0.061(5) 0.004(5) -0.009(4) -0.012(4)
    C12 0.070(6) 0.180(9) 0.044(4) -0.010(6) -0.014(4) 0.026(6)
    C13 0.071(6) 0.123(7) 0.095(7) 0.000(6) -0.016(5) 0.036(6)
    C14 0.050(4) 0.074(4) 0.085(5) 0.009(4) -0.005(4) 0.014(4)
    N1 0.098(5) 0.091(5) 0.082(5) 0.002(5) 0.033(4) -0.027(4)
    O1 0.056(3) 0.104(4) 0.085(3) -0.014(3) 0.010(2) 0.022(3)
    O2 0.047(3) 0.071(3) 0.068(3) -0.009(2) 0.012(2) 0.001(2)
    O3 0.195(8) 0.093(4) 0.152(6) -0.001(6) 0.066(6) -0.038(4)
    O4 0.293(12) 0.231(9) 0.108(6) 0.139(9) -0.073(7) -0.096(6)
    Br1 0.1192(8) 0.0727(5) 0.2046(12) 0.0255(6) -0.0517(9) 0.0010(6)
_geom_special_details
;
All e.s.d.'s (except the e.s.d. in the dihedral angle between two l.s. planes)
are estimated using the full covariance matrix. The cell e.s.d.'s are taken
into account individually in the estimation of e.s.d.'s in distances, angles
and torsion angles; correlations between e.s.d.'s in cell parameters are only
used when they are defined by crystal symmetry. An approximate (isotropic)
treatment of cell e.s.d.'s is used for estimating e.s.d.'s involving l.s.
planes.
;
loop_
    _geom_bond_atom_site_label_1
    _geom_bond_atom_site_label_2
    _geom_bond_site_symmetry_2
    _geom_bond_distance
    _geom_bond_publ_flag
    C1 O2 . 1.423(7) ?
    C1 N1 . 1.520(8) ?
    C1 C2 . 1.563(8) ?
    C1 H1 . 0.9800 ?
    C2 C3 . 1.507(8) ?
    C2 C9 . 1.517(8) ?
    C2 H2 . 0.9800 ?
    C3 C8 . 1.332(8) ?
    C3 C4 . 1.463(8) ?
    C4 O1 . 1.205(6) ?
    C4 C5 . 1.510(8) ?
    C5 C6 . 1.527(8) ?
    C5 H5A . 0.9700 ?
    C5 H5B . 0.9700 ?
    C6 C7 . 1.531(9) ?
    C6 H6A . 0.9700 ?
    C6 H6B . 0.9700 ?
    C7 C8 . 1.455(8) ?
    C7 H7A . 0.9700 ?
    C7 H7B . 0.9700 ?
    C8 O2 . 1.384(7) ?
    C9 C10 . 1.381(9) ?
    C9 C14 . 1.407(8) ?
    C10 C11 . 1.382(9) ?
    C10 H10 . 0.9300 ?
    C11 C12 . 1.393(11) ?
    C11 H11 . 0.9300 ?
    C12 C13 . 1.352(11) ?
    C12 H12 . 0.9300 ?
    C13 C14 . 1.380(10) ?
    C13 H13 . 0.9300 ?
    C14 Br1 . 1.866(7) ?
    N1 O4 . 1.130(9) ?
    N1 O3 . 1.221(9) ?
loop_
    _geom_angle_atom_site_label_1
    _geom_angle_atom_site_label_2
    _geom_angle_atom_site_label_3
    _geom_angle_site_symmetry_1
    _geom_angle_site_symmetry_3
    _geom_angle
    _geom_angle_publ_flag
    O2 C1 N1 . . 107.4(5) ?
    O2 C1 C2 . . 106.5(5) ?
    N1 C1 C2 . . 109.5(5) ?
    O2 C1 H1 . . 111.1 ?
    N1 C1 H1 . . 111.1 ?
    C2 C1 H1 . . 111.1 ?
    C3 C2 C9 . . 113.7(5) ?
    C3 C2 C1 . . 99.3(5) ?
    C9 C2 C1 . . 111.5(5) ?
    C3 C2 H2 . . 110.7 ?
    C9 C2 H2 . . 110.7 ?
    C1 C2 H2 . . 110.7 ?
    C8 C3 C4 . . 120.6(6) ?
    C8 C3 C2 . . 110.6(5) ?
    C4 C3 C2 . . 128.7(5) ?
    O1 C4 C3 . . 122.5(6) ?
    O1 C4 C5 . . 123.2(6) ?
    C3 C4 C5 . . 114.3(6) ?
    C4 C5 C6 . . 115.4(5) ?
    C4 C5 H5A . . 108.4 ?
    C6 C5 H5A . . 108.4 ?
    C4 C5 H5B . . 108.4 ?
    C6 C5 H5B . . 108.4 ?
    H5A C5 H5B . . 107.5 ?
    C5 C6 C7 . . 111.4(5) ?
    C5 C6 H6A . . 109.4 ?
    C7 C6 H6A . . 109.4 ?
    C5 C6 H6B . . 109.4 ?
    C7 C6 H6B . . 109.4 ?
    H6A C6 H6B . . 108.0 ?
    C8 C7 C6 . . 108.5(5) ?
    C8 C7 H7A . . 110.0 ?
    C6 C7 H7A . . 110.0 ?
    C8 C7 H7B . . 110.0 ?
    C6 C7 H7B . . 110.0 ?
    H7A C7 H7B . . 108.4 ?
    C3 C8 O2 . . 112.5(6) ?
    C3 C8 C7 . . 129.0(6) ?
    O2 C8 C7 . . 118.5(5) ?
    C10 C9 C14 . . 117.6(6) ?
    C10 C9 C2 . . 121.9(6) ?
    C14 C9 C2 . . 120.2(6) ?
    C9 C10 C11 . . 122.8(7) ?
    C9 C10 H10 . . 118.6 ?
    C11 C10 H10 . . 118.6 ?
    C10 C11 C12 . . 117.2(7) ?
    C10 C11 H11 . . 121.4 ?
    C12 C11 H11 . . 121.4 ?
    C13 C12 C11 . . 121.9(7) ?
    C13 C12 H12 . . 119.0 ?
    C11 C12 H12 . . 119.0 ?
    C12 C13 C14 . . 120.2(8) ?
    C12 C13 H13 . . 119.9 ?
    C14 C13 H13 . . 119.9 ?
    C13 C14 C9 . . 120.1(7) ?
    C13 C14 Br1 . . 118.0(6) ?
    C9 C14 Br1 . . 121.7(5) ?
    O4 N1 O3 . . 122.7(9) ?
    O4 N1 C1 . . 122.6(8) ?
    O3 N1 C1 . . 114.7(8) ?
    C8 O2 C1 . . 107.4(5) ?
loop_
    _geom_torsion_atom_site_label_1
    _geom_torsion_atom_site_label_2
    _geom_torsion_atom_site_label_3
    _geom_torsion_atom_site_label_4
    _geom_torsion_site_symmetry_1
    _geom_torsion_site_symmetry_2
    _geom_torsion_site_symmetry_3
    _geom_torsion_site_symmetry_4
    _geom_torsion
    _geom_torsion_publ_flag
    O2 C1 C2 C3 . . . . 17.9(6) ?
    N1 C1 C2 C3 . . . . -98.0(6) ?
    O2 C1 C2 C9 . . . . -102.2(6) ?
    N1 C1 C2 C9 . . . . 142.0(6) ?
    C9 C2 C3 C8 . . . . 107.2(6) ?
    C1 C2 C3 C8 . . . . -11.3(6) ?
    C9 C2 C3 C4 . . . . -76.5(7) ?
    C1 C2 C3 C4 . . . . 165.1(5) ?
    C8 C3 C4 O1 . . . . 177.6(6) ?
    C2 C3 C4 O1 . . . . 1.6(9) ?
    C8 C3 C4 C5 . . . . -1.4(8) ?
    C2 C3 C4 C5 . . . . -177.5(5) ?
    O1 C4 C5 C6 . . . . 153.7(6) ?
    C3 C4 C5 C6 . . . . -27.3(7) ?
    C4 C5 C6 C7 . . . . 52.2(7) ?
    C5 C6 C7 C8 . . . . -45.7(7) ?
    C4 C3 C8 O2 . . . . -176.3(5) ?
    C2 C3 C8 O2 . . . . 0.4(7) ?
    C4 C3 C8 C7 . . . . 4.9(10) ?
    C2 C3 C8 C7 . . . . -178.4(6) ?
    C6 C7 C8 C3 . . . . 19.8(9) ?
    C6 C7 C8 O2 . . . . -158.9(5) ?
    C3 C2 C9 C10 . . . . -20.5(8) ?
    C1 C2 C9 C10 . . . . 90.7(7) ?
    C3 C2 C9 C14 . . . . 165.2(5) ?
    C1 C2 C9 C14 . . . . -83.6(7) ?
    C14 C9 C10 C11 . . . . -0.2(10) ?
    C2 C9 C10 C11 . . . . -174.6(6) ?
    C9 C10 C11 C12 . . . . -2.2(11) ?
    C10 C11 C12 C13 . . . . 2.0(13) ?
    C11 C12 C13 C14 . . . . 0.7(14) ?
    C12 C13 C14 C9 . . . . -3.2(12) ?
    C12 C13 C14 Br1 . . . . -178.8(7) ?
    C10 C9 C14 C13 . . . . 3.0(10) ?
    C2 C9 C14 C13 . . . . 177.5(6) ?
    C10 C9 C14 Br1 . . . . 178.4(5) ?
    C2 C9 C14 Br1 . . . . -7.1(8) ?
    O2 C1 N1 O4 . . . . -14.4(12) ?
    C2 C1 N1 O4 . . . . 101.0(11) ?
    O2 C1 N1 O3 . . . . 163.3(7) ?
    C2 C1 N1 O3 . . . . -81.4(9) ?
    C3 C8 O2 C1 . . . . 12.2(6) ?
    C7 C8 O2 C1 . . . . -168.9(5) ?
    N1 C1 O2 C8 . . . . 98.3(6) ?
    C2 C1 O2 C8 . . . . -19.0(6) ?
loop_
    _geom_hbond_atom_site_label_D
    _geom_hbond_atom_site_label_H
    _geom_hbond_atom_site_label_A
    _geom_hbond_site_symmetry_A
    _geom_hbond_distance_DH
    _geom_hbond_distance_HA
    _geom_hbond_distance_DA
    _geom_hbond_angle_DHA
    C1 H1 O1 1_655 0.98 2.51 3.486(12) 171.2
    C7 H7A O3 3_456 0.97 2.66 3.403(12) 134.0
    C7 H7B O3 1_565 0.97 2.52 3.480(13) 172.1
_iucr_refine_instructions_details
;
TITL c-br in P 21 21 21
CELL  0.71073   7.2162   7.3372  25.9727   90.000   90.000   90.000
ZERR     4.00   0.0008   0.0008   0.0013    0.000    0.000    0.000
LATT  -1
SYMM  1/2 - X, - Y, 1/2 + Z
SYMM  1/2 + X, 1/2 - Y, - Z
SYMM  - X, 1/2 + Y, 1/2 - Z
SFAC  C    H    N    O    BR
UNIT  56   48   4    16   4
MERG   2
OMIT    -3.00  51.00
FMAP   2
PLAN   10
SIZE  0.23  0.31  0.54
ACTA
BOND   $H
CONF
L.S.  10
TEMP    23.00
WGHT    0.008100    2.565800
EXTI    0.011716
FVAR       0.43781
C1    1    0.739839    0.349352    0.578432    11.00000    0.04159    0.07164 =
         0.07257   -0.00600    0.00443   -0.00691
AFIX  13
H1    2    0.860961    0.337651    0.595174    11.00000   -1.20000
AFIX   0
C2    1    0.579296    0.305340    0.616863    11.00000    0.04555    0.05278 =
         0.05653   -0.00353    0.00151   -0.00974
AFIX  13
H2    2    0.526957    0.184659    0.609794    11.00000   -1.20000
AFIX   0
C3    1    0.444906    0.453079    0.601644    11.00000    0.04568    0.06447 =
         0.03730   -0.00190   -0.00097   -0.00770
C4    1    0.247848    0.469015    0.614065    11.00000    0.05074    0.06931 =
         0.05063   -0.00310   -0.00512   -0.00394
C5    1    0.153608    0.632197    0.590245    11.00000    0.05691    0.08976 =
         0.05126    0.00024   -0.00720    0.00284
AFIX  23
H5A   2    0.054976    0.671492    0.613062    11.00000   -1.20000
H5B   2    0.096776    0.594370    0.558132    11.00000   -1.20000
AFIX   0
C6    1    0.279227    0.795162    0.579365    11.00000    0.06681    0.06232 =
         0.07388    0.00484   -0.01306    0.00405
AFIX  23
H6A   2    0.318665    0.848758    0.611699    11.00000   -1.20000
H6B   2    0.210239    0.886709    0.560429    11.00000   -1.20000
AFIX   0
C7    1    0.449922    0.738868    0.548173    11.00000    0.07180    0.06789 =
         0.05844    0.01209   -0.01363   -0.00780
AFIX  23
H7A   2    0.415381    0.716732    0.512626    11.00000   -1.20000
H7B   2    0.541637    0.835487    0.548858    11.00000   -1.20000
AFIX   0
C8    1    0.526472    0.573750    0.570772    11.00000    0.05039    0.06144 =
         0.03995   -0.00279   -0.00501   -0.00969
C9    1    0.643837    0.318258    0.672320    11.00000    0.04475    0.05918 =
         0.05571    0.00650    0.00065   -0.00621
C10   1    0.631960    0.478504    0.700007    11.00000    0.07032    0.08730 =
         0.05881   -0.00628   -0.00325    0.00610
AFIX  43
H10   2    0.573361    0.578080    0.684981    11.00000   -1.20000
AFIX   0
C11   1    0.703410    0.497237    0.749077    11.00000    0.08248    0.11185 =
         0.06141   -0.01241   -0.00874    0.00391
AFIX  43
H11   2    0.697605    0.607632    0.766597    11.00000   -1.20000
AFIX   0
C12   1    0.784503    0.343776    0.771195    11.00000    0.07039    0.18019 =
         0.04413    0.02578   -0.01378   -0.01036
AFIX  43
H12   2    0.830246    0.351395    0.804602    11.00000   -1.20000
AFIX   0
C13   1    0.798673    0.184047    0.745523    11.00000    0.07094    0.12318 =
         0.09517    0.03626   -0.01565    0.00046
AFIX  43
H13   2    0.852415    0.083631    0.761475    11.00000   -1.20000
AFIX   0
C14   1    0.733642    0.169587    0.695731    11.00000    0.05022    0.07427 =
         0.08503    0.01357   -0.00495    0.00897
N1    3    0.725693    0.224350    0.531928    11.00000    0.09839    0.09107 =
         0.08220   -0.02689    0.03297    0.00230
O1    4    0.167922    0.359396    0.640545    11.00000    0.05587    0.10370 =
         0.08520    0.02172    0.01000   -0.01379
O2    4    0.709831    0.530747    0.560893    11.00000    0.04734    0.07138 =
         0.06809    0.00118    0.01152   -0.00924
O3    4    0.790880    0.072482    0.538293    11.00000    0.19545    0.09336 =
         0.15240   -0.03795    0.06551   -0.00114
O4    4    0.664827    0.270303    0.493990    11.00000    0.29280    0.23060 =
         0.10832   -0.09598   -0.07286    0.13934
BR1   5    0.753260   -0.055964    0.662986    11.00000    0.11916    0.07272 =
         0.20462    0.00104   -0.05166    0.02546
HKLF 4
REM  c-br in P 21 21 21
REM R1 =  0.0589 for   1456 Fo > 4sig(Fo)  and  0.1106 for all   2548 data
REM    182 parameters refined using      0 restraints
END
WGHT      0.0487      1.3951
REM Highest difference peak  0.513,  deepest hole -0.568,  1-sigma level  0.065
Q1    1   0.7843 -0.0094  0.6985  11.00000  0.05    0.51
Q2    1   0.8268  0.0079  0.6314  11.00000  0.05    0.48
Q3    1   0.7361 -0.1092  0.6616  11.00000  0.05    0.46
Q4    1   0.8468  0.3282  0.4952  11.00000  0.05    0.28
Q5    1   0.5772  0.1449  0.5259  11.00000  0.05    0.23
Q6    1   0.5983  0.0011  0.6735  11.00000  0.05    0.21
Q7    1   0.9700  0.5409  0.8395  11.00000  0.05    0.20
Q8    1   0.6375  0.3197  0.4849  11.00000  0.05    0.20
Q9    1   0.6210  0.9661  0.5212  11.00000  0.05    0.20
Q10   1   0.6118  0.0247  0.6313  11.00000  0.05    0.18
;
