# Supplementary material for: (2S,3R)-3-(2-Bromo­phen­yl)-2-nitro-2,3,6,7-tetra­hydro-1-benzo­furan-4(5H)-one
Source: Acta Crystallogr Sect E Struct Rep Online. 2013 Jul 3;69(Pt 8):o1197. doi: 10.1107/S1600536813017698 (PMC3793709; doi:10.1107/S1600536813017698)
Supplement: Supplementary file 2 [file e-69-o1197-Isup2.hkl]

#
# h,k,l, Fc-squared, Fo-squared, sigma(Fo-squared) and status flag
#
data_I
_shelx_title ' c-br in P 21 21 21'
_shelx_refln_list_code          4
_shelx_F_calc_maximum      243.81
_exptl_crystal_F_000       680.00
_reflns_d_resolution_high  0.8255
 
loop_
 _symmetry_equiv_pos_as_xyz
 'x, y, z'
 '-x+1/2, -y, z+1/2'
 'x+1/2, -y+1/2, -z'
 '-x, y+1/2, -z+1/2'
 
_cell_length_a     7.2162
_cell_length_b     7.3372
_cell_length_c    25.9727
_cell_angle_alpha  90.000
_cell_angle_beta   90.000
_cell_angle_gamma  90.000
 
_shelx_F_squared_multiplier     1.000
 
loop_
 _refln_index_h
 _refln_index_k
 _refln_index_l
 _refln_F_squared_calc
 _refln_F_squared_meas
 _refln_F_squared_sigma
 _refln_observed_status
   2   0   0    59445.07    45715.79   9940.65 o
   4   0   0     6271.24     5934.99    331.51 o
   6   0   0      492.16      447.77     30.94 o
   8   0   0       14.11       20.74     14.66 o
   1   1   0    10064.41     9734.63    428.22 o
   2   1   0     1373.14     1481.85     24.69 o
   3   1   0     3475.71     3332.99     92.86 o
   4   1   0        4.02        0.82      5.15 o
   5   1   0      649.36      693.31     17.75 o
   6   1   0        0.39        1.40     10.95 o
   7   1   0       45.52       64.09     11.70 o
   8   1   0        2.89        2.58     12.30 o
   0   2   0     3432.41     3901.85    201.27 o
   1   2   0      192.84      158.69      3.18 o
   2   2   0     3599.43     3585.84     98.11 o
   3   2   0      126.58      106.24      6.96 o
   4   2   0     1207.41     1266.18     27.89 o
   5   2   0       76.82       76.62      7.76 o
   6   2   0       74.53       62.01     12.70 o
   7   2   0        0.25       -3.13      9.20 o
   8   2   0        6.86       -6.30     13.10 o
   1   3   0      741.78      950.20     23.28 o
   2   3   0     1542.14     1599.49     26.25 o
   3   3   0      419.12      429.64     17.86 o
   4   3   0        6.04        1.98      5.62 o
   5   3   0      401.90      312.48     15.84 o
   6   3   0      126.23      132.71     10.54 o
   7   3   0       82.44       54.98      9.97 o
   8   3   0        0.19       10.87     10.12 o
   0   4   0      483.61      639.03     15.93 o
   1   4   0       52.64       51.89      6.55 o
   2   4   0       72.68      146.09     12.50 o
   3   4   0       23.87       15.41      3.47 o
   4   4   0       75.08       71.44      4.78 o
   5   4   0       11.49        6.68      5.51 o
   6   4   0       54.10       34.81      6.60 o
   7   4   0        0.38       -3.23      7.89 o
   1   5   0      548.58      412.23     14.17 o
   2   5   0        4.87       20.79      8.97 o
   3   5   0       10.60        6.77     12.24 o
   4   5   0        1.35       -1.20      7.34 o
   5   5   0       11.41        1.56      5.83 o
   6   5   0       12.99       15.48      8.26 o
   7   5   0        2.13      -34.54     38.71 o
   0   6   0       42.41       12.76     12.71 o
   1   6   0        8.00       15.41      6.51 o
   2   6   0        3.03        1.53      9.69 o
   3   6   0        4.30       -1.45      8.34 o
   4   6   0       71.04       99.85     15.29 o
   5   6   0       44.05       35.52     24.47 o
   1   7   0      256.93      216.46     10.62 o
   2   7   0       28.29       27.13      9.51 o
   3   7   0      187.78      224.96     19.96 o
   4   7   0       28.67        8.90      8.52 o
   5   7   0       53.12       35.27     39.76 o
   0   8   0      268.95      270.22     15.21 o
   1   8   0        0.14       -2.64     10.02 o
   2   8   0       81.88       89.96     15.71 o
   3   8   0       38.78       37.65     11.40 o
   2   0   1     3126.66     3074.60     67.54 o
   3   0   1      234.32      295.23      6.99 o
   4   0   1      503.38      439.22     10.67 o
   5   0   1       44.75       56.24      7.68 o
   6   0   1        0.08        8.13      7.70 o
   7   0   1       10.43       26.19      9.79 o
   8   0   1        0.02       10.84     17.12 o
  -8   1   1        1.44       -4.68      9.18 o
  -7   1   1       51.46       43.41     10.11 o
  -6   1   1        7.43        7.97      7.52 o
  -5   1   1       96.59      126.95     12.67 o
  -4   1   1      634.31      754.88     17.85 o
  -3   1   1       38.65       38.83      6.56 o
  -2   1   1     3872.66     4163.75    108.19 o
  -1   1   1     3630.86     3754.86     87.28 o
   1   1   1     4080.98     4200.36     94.33 o
   2   1   1     3535.72     3794.76     98.11 o
   3   1   1       35.88       35.14      4.32 o
   4   1   1      567.90      684.25     16.33 o
   5   1   1      134.01      178.09     10.11 o
   6   1   1        4.53        7.11      9.23 o
   7   1   1       61.92       50.21     14.94 o
   8   1   1        1.48        2.11     11.40 o
  -8   2   1        3.73       16.18     10.29 o
  -7   2   1       48.36       41.95     12.03 o
  -6   2   1       91.72      109.54      9.35 o
  -5   2   1       18.63       11.47      9.26 o
  -4   2   1      234.89      260.70      7.97 o
  -3   2   1       39.87       34.39      3.88 o
  -2   2   1     2843.54     2829.64     69.46 o
   0   2   1     6724.64     6946.28    262.16 o
   1   2   1      217.99      176.66      3.12 o
   2   2   1     3009.90     2909.95     69.83 o
   3   2   1       99.08       77.57      8.05 o
   4   2   1      238.86      249.27      9.77 o
   5   2   1       40.98       24.54      6.32 o
   6   2   1       70.58       67.07     10.63 o
   7   2   1       54.15       52.38      9.18 o
   8   2   1        3.04        6.38      9.96 o
  -8   3   1       21.08       17.73      9.01 o
  -7   3   1       16.93        9.23      9.18 o
  -6   3   1       50.13       41.07      9.05 o
  -5   3   1      654.77      693.00     31.90 o
  -4   3   1      259.11      271.17      9.62 o
  -3   3   1     1586.82     1628.41     27.91 o
  -2   3   1      843.27      840.92     15.68 o
  -1   3   1     5799.17     5791.45    258.62 o
   0   3   1     1648.41     1540.11     28.89 o
   1   3   1     6110.98     6222.30    205.52 o
   2   3   1      965.02      968.67     20.34 o
   3   3   1     1809.55     1806.42     33.55 o
   4   3   1      230.34      242.67      9.47 o
   5   3   1      714.01      773.29     35.20 o
   6   3   1       34.37       37.79      8.57 o
   7   3   1       23.13       41.56      9.47 o
   8   3   1       18.72       22.39     10.90 o
  -7   4   1       23.94       20.14      6.83 o
  -6   4   1      138.53      147.63     10.92 o
  -5   4   1       22.69       28.51      3.48 o
  -4   4   1      832.10      881.97     22.29 o
  -3   4   1      657.80      682.77     27.71 o
  -2   4   1     2012.62     2093.95     79.27 o
  -1   4   1      156.44      144.64     27.00 o
   0   4   1     2058.90     2064.37     41.02 o
   1   4   1      297.10      264.90      9.64 o
   2   4   1     2106.53     2222.23     51.33 o
   3   4   1      796.02      805.40     17.19 o
   4   4   1      770.08      818.49     18.15 o
   5   4   1       12.54       14.13      4.84 o
   6   4   1      139.20      159.30     16.17 o
   7   4   1       26.37       31.53      9.61 o
  -7   5   1       23.20       18.21     38.92 o
  -6   5   1       27.79       24.04      8.28 o
  -5   5   1      326.39      299.48     50.37 o
  -4   5   1      287.77      288.47     20.61 o
  -3   5   1      896.10      935.35     44.47 o
  -2   5   1      532.74      546.96     28.51 o
  -1   5   1     2205.70     2197.84     71.86 o
   0   5   1      785.01      869.71     16.89 o
   1   5   1     2254.28     2261.65     52.49 o
   2   5   1      463.25      489.10     15.69 o
   3   5   1      928.92     1008.74     41.48 o
   4   5   1      283.98      267.27     18.04 o
   5   5   1      289.45      282.83     16.53 o
   6   5   1       26.67       23.73      7.77 o
   7   5   1       22.17       35.06     63.13 o
  -5   6   1       29.07       27.78     12.37 o
  -4   6   1       71.01      108.71     17.42 o
  -3   6   1        2.52        7.03     15.08 o
  -2   6   1      316.35      335.60     13.22 o
  -1   6   1        9.93       15.26      8.44 o
   0   6   1      736.43      783.89     17.85 o
   1   6   1        4.75        4.95      6.36 o
   2   6   1      269.98      301.03     16.41 o
   3   6   1        1.82        2.53      9.83 o
   4   6   1       70.47       79.63     15.94 o
   5   6   1       16.55       11.47      4.90 o
  -5   7   1       28.10       46.96     64.12 o
  -4   7   1       23.07       27.11     14.99 o
  -3   7   1       66.01       77.66     14.70 o
  -2   7   1       86.84      116.70     11.44 o
  -1   7   1       92.38       92.86      9.02 o
   0   7   1        1.69       -2.21      8.74 o
   1   7   1       62.49       80.43      9.19 o
   2   7   1       88.66       92.41     13.16 o
   3   7   1       71.21       56.22     12.71 o
   4   7   1       21.01       26.47     10.47 o
   5   7   1       27.91      -43.83     39.55 o
  -3   8   1        6.84        7.50     11.75 o
  -2   8   1        4.79       -0.68     13.47 o
  -1   8   1       14.30       10.53      7.22 o
   0   8   1       28.37       27.24     12.45 o
   1   8   1       11.27       12.64      8.43 o
   2   8   1        5.84       11.89      9.91 o
   3   8   1        7.06       -1.76     13.49 o
   1   0   2    13325.79    12946.87    619.36 o
   2   0   2     3169.77     3310.38     77.61 o
   3   0   2     4256.45     4066.23    114.27 o
   4   0   2        9.01       20.17      6.12 o
   5   0   2      952.93      955.90     30.21 o
   6   0   2        4.87       12.92      9.24 o
   7   0   2      171.59      192.88     14.42 o
   8   0   2        8.17        3.01     11.95 o
  -8   1   2       26.63       27.01     13.53 o
  -7   1   2        8.41       10.61      9.74 o
  -6   1   2      268.83      283.55     12.55 o
  -5   1   2      444.52      485.32     14.22 o
  -4   1   2     1429.74     1353.79     29.89 o
  -3   1   2     1653.33     1720.84     38.01 o
  -2   1   2     6451.43     6443.33    226.04 o
  -1   1   2      853.92      785.15     39.19 o
   0   1   2      111.36      126.01      1.82 o
   1   1   2      686.30      700.97     15.06 o
   2   1   2     5939.99     5926.06    215.18 o
   3   1   2     1630.65     1684.81     33.98 o
   4   1   2     1351.84     1253.44     28.79 o
   5   1   2      493.00      491.58     16.32 o
   6   1   2      215.59      209.84     11.86 o
   7   1   2        7.25       15.90      8.67 o
   8   1   2       20.22       21.80     10.87 o
  -8   2   2        3.84        3.23      8.33 o
  -7   2   2        3.23        0.85     10.40 o
  -6   2   2       72.76       64.46      8.85 o
  -5   2   2       92.98       76.11      8.04 o
  -4   2   2      101.69      107.92      8.06 o
  -3   2   2     2013.43     1962.25     43.07 o
  -2   2   2      594.40      601.38     15.03 o
  -1   2   2     4790.20     5076.33    224.71 o
   0   2   2     3843.83     3995.14     91.03 o
   1   2   2     4742.91     4896.12    100.01 o
   2   2   2      689.30      683.62     10.25 o
   3   2   2     2164.35     2200.77     60.58 o
   4   2   2      143.63      144.57      7.40 o
   5   2   2      103.21       92.99      8.56 o
   6   2   2       59.03       62.15     10.03 o
   7   2   2        8.30        7.62     10.01 o
   8   2   2        4.08       16.59     14.14 o
  -8   3   2        1.33        6.37      9.74 o
  -7   3   2        4.57       -0.29      6.64 o
  -6   3   2       28.11       31.47      6.64 o
  -5   3   2        6.78       11.93      5.51 o
  -4   3   2       29.41       39.80      4.48 o
  -3   3   2       12.41        8.21      5.58 o
  -2   3   2      825.38      926.59     45.30 o
  -1   3   2        4.81        1.69      4.63 o
   0   3   2     1048.50     1258.30     21.39 o
   1   3   2       27.11       20.08      2.86 o
   2   3   2     1135.95     1178.91     18.82 o
   3   3   2       34.47       26.02      5.37 o
   4   3   2       31.58       38.20      6.02 o
   5   3   2       13.68       21.74      7.85 o
   6   3   2       39.47       33.48     10.66 o
   7   3   2        2.94       -0.36      9.16 o
   8   3   2        0.91        8.13     13.23 o
  -7   4   2       13.93       16.94     14.02 o
  -6   4   2       24.43       21.85      4.57 o
  -5   4   2      141.61      178.25     17.45 o
  -4   4   2       38.28       71.98      8.09 o
  -3   4   2        8.07        8.35     14.05 o
  -2   4   2      247.64      272.05     28.44 o
  -1   4   2      242.67      322.99     10.64 o
   0   4   2       80.80       43.60      5.09 o
   1   4   2      245.54      313.48      6.57 o
   2   4   2      221.91      228.15      7.16 o
   3   4   2        5.73        5.26      5.12 o
   4   4   2       42.87       51.61      5.85 o
   5   4   2      130.45      164.35      9.28 o
   6   4   2       20.98       14.35      9.35 o
   7   4   2       12.70       23.01     21.02 o
  -7   5   2        0.94       16.54     63.81 o
  -6   5   2       32.15       20.89     36.37 o
  -5   5   2        1.57       -7.20     12.41 o
  -4   5   2        4.31        4.32      9.21 o
  -3   5   2       25.10        0.39     16.33 o
  -2   5   2       36.38       20.54     13.86 o
  -1   5   2        5.58       12.78      8.13 o
   0   5   2      160.14       85.27      9.02 o
   1   5   2        2.67        8.74      5.37 o
   2   5   2       36.59       31.24      7.86 o
   3   5   2       36.23       21.82      4.14 o
   4   5   2        1.04        0.00      4.06 o
   5   5   2        3.63        0.21      2.99 o
   6   5   2       29.46       23.83     12.47 o
   7   5   2        1.83       21.46     31.20 o
  -5   6   2        9.77      -17.13     30.00 o
  -4   6   2       45.13       26.89     11.18 o
  -3   6   2      126.43      141.84     23.64 o
  -2   6   2       26.11       22.46     18.77 o
  -1   6   2      100.53       83.36      8.56 o
   0   6   2       51.36       31.09      8.07 o
   1   6   2      127.29       95.36      6.26 o
   2   6   2       28.98       15.62     11.55 o
   3   6   2      146.91      159.65     13.76 o
   4   6   2       50.86       46.01     10.48 o
   5   6   2       14.86       -1.83     54.73 o
  -5   7   2        2.49      -51.39     38.87 o
  -4   7   2       63.30       28.17     17.82 o
  -3   7   2       15.72       10.83     11.60 o
  -2   7   2      429.12      457.64     25.18 o
  -1   7   2       73.61       66.53      9.86 o
   0   7   2      262.22      251.57     10.25 o
   1   7   2       94.41       83.04      7.61 o
   2   7   2      412.60      431.59     19.48 o
   3   7   2       15.18       -4.50     10.79 o
   4   7   2       63.67      189.37     57.82 o
   5   7   2        1.07      -13.10     67.72 o
  -3   8   2       18.43        8.47     15.96 o
  -2   8   2       36.94       27.89     12.11 o
  -1   8   2      151.69      154.15     15.00 o
   0   8   2       28.53       22.22      9.28 o
   1   8   2      149.55      125.77     18.84 o
   2   8   2       37.62       38.33     10.13 o
   3   8   2       24.14        3.67     27.50 o
   1   0   3     2116.59     2125.21     36.30 o
   2   0   3     1744.70     1673.78     25.60 o
   3   0   3     1220.58     1234.60     22.13 o
   4   0   3        2.95        3.08      5.93 o
   5   0   3       85.69       78.89      8.95 o
   6   0   3       53.08       41.95      8.47 o
   7   0   3      200.09      226.29     12.30 o
   8   0   3        7.63       11.28     11.46 o
  -8   1   3        8.56       12.91      9.37 o
  -7   1   3       18.65       18.71      9.89 o
  -6   1   3      120.11      159.42     10.73 o
  -5   1   3      112.40      120.46     11.10 o
  -4   1   3      926.20      937.56     20.10 o
  -3   1   3      107.27       92.16      6.77 o
  -2   1   3     2964.88     2753.00     56.24 o
  -1   1   3      365.97      395.55      7.74 o
   0   1   3      214.78      179.37      5.59 o
   1   1   3      344.83      372.56      5.11 o
   2   1   3     3052.09     2842.12     53.34 o
   3   1   3      126.52      119.51      5.44 o
   4   1   3      997.53      983.38     22.51 o
   5   1   3      107.51       97.49     11.13 o
   6   1   3      132.64      167.12      9.85 o
   7   1   3       16.03       22.28     10.32 o
   8   1   3        9.49       11.93     16.66 o
  -8   2   3        0.76        5.76     12.00 o
  -7   2   3       37.99       38.06     10.80 o
  -6   2   3      164.36      165.93     10.81 o
  -5   2   3      167.70      233.70     10.24 o
  -4   2   3       60.81       60.64      5.85 o
  -3   2   3      949.63      894.32     16.61 o
  -2   2   3      403.79      433.78     14.73 o
  -1   2   3     2818.89     2446.18     64.50 o
   0   2   3      162.00      145.97      4.68 o
   1   2   3     3093.75     2716.06     43.15 o
   2   2   3      431.87      443.39     12.12 o
   3   2   3     1185.45     1138.65     19.07 o
   4   2   3       82.88       81.14      8.90 o
   5   2   3      171.82      229.47     18.08 o
   6   2   3      177.31      185.09     11.97 o
   7   2   3       43.06       72.16     14.32 o
   8   2   3        0.73       16.89     14.96 o
  -8   3   3        6.43        9.74     11.11 o
  -7   3   3        7.43       10.52      7.34 o
  -6   3   3      148.82      166.60     13.32 o
  -5   3   3      248.66      251.38     12.26 o
  -4   3   3      807.39      811.85     14.06 o
  -3   3   3      125.99      139.74     11.03 o
  -2   3   3     2592.14     2434.36     99.98 o
  -1   3   3      489.49      479.98     15.01 o
   0   3   3     3417.08     3168.05     79.05 o
   1   3   3      515.76      497.91      6.59 o
   2   3   3     2189.16     2042.35     31.89 o
   3   3   3      101.95      110.25      6.62 o
   4   3   3      802.74      801.31     22.39 o
   5   3   3      283.85      274.95     12.36 o
   6   3   3      145.95      165.18     10.24 o
   7   3   3        4.57        7.27      9.56 o
   8   3   3        5.57       22.28     13.94 o
  -7   4   3       21.69       15.68     19.93 o
  -6   4   3       37.74       27.48      8.42 o
  -5   4   3      336.45      332.58     28.47 o
  -4   4   3      321.49      345.12     15.44 o
  -3   4   3     2366.97     2493.04    102.23 o
  -2   4   3      365.73      379.44     17.55 o
  -1   4   3     4402.13     4377.82    166.59 o
   0   4   3      607.32      654.57     13.58 o
   1   4   3     4165.74     4217.41    103.78 o
   2   4   3      312.27      315.84      7.31 o
   3   4   3     2275.97     2266.19     50.40 o
   4   4   3      295.71      293.73      8.90 o
   5   4   3      337.31      337.82      9.48 o
   6   4   3       35.39       20.42      6.74 o
   7   4   3       17.92        2.41     25.74 o
  -7   5   3        0.53      -41.37     37.56 o
  -6   5   3       31.22       24.39     39.05 o
  -5   5   3       27.25        1.49      9.31 o
  -4   5   3      313.82      319.67     26.46 o
  -3   5   3      180.85      201.13     13.74 o
  -2   5   3     1844.88     1959.74     72.09 o
  -1   5   3      206.65      226.58     19.72 o
   0   5   3     2283.13     2158.10     57.35 o
   1   5   3      208.11      233.99      7.09 o
   2   5   3     1789.41     1794.46     41.05 o
   3   5   3      173.59      175.47      8.50 o
   4   5   3      300.79      352.01     13.09 o
   5   5   3       40.39       44.99      7.75 o
   6   5   3       35.97       39.36     16.64 o
   7   5   3        0.27        7.78     13.49 o
  -5   6   3       24.28      105.08     34.85 o
  -4   6   3        7.85        9.51     12.05 o
  -3   6   3      264.08      317.51     39.66 o
  -2   6   3        2.12       -0.05     15.78 o
  -1   6   3      938.25      938.73     34.05 o
   0   6   3       10.71        5.31      6.12 o
   1   6   3      993.86     1004.55     21.07 o
   2   6   3        1.08        1.44      7.40 o
   3   6   3      245.22      280.67     18.25 o
   4   6   3        6.65        3.67      4.82 o
   5   6   3       28.57       35.84     36.26 o
   6   6   3       18.38       17.01     18.31 o
  -5   7   3        3.09       72.47     37.93 o
  -4   7   3       34.30       47.00     38.32 o
  -3   7   3        1.67        9.47     19.07 o
  -2   7   3       42.58       51.20     12.75 o
  -1   7   3       42.55       44.47      9.52 o
   0   7   3       15.72       23.08      8.85 o
   1   7   3       46.70       30.88      8.56 o
   2   7   3       38.33       35.93     12.34 o
   3   7   3        3.73       -3.31      9.40 o
   4   7   3       38.74      113.80     35.85 o
   5   7   3        4.82       -5.01     39.39 o
  -3   8   3        1.07        5.39     16.59 o
  -2   8   3        3.53        2.50     15.81 o
  -1   8   3        8.56        4.83      9.32 o
   0   8   3        4.37        4.61      8.14 o
   1   8   3       15.12       15.18      9.18 o
   2   8   3        3.24        3.72     10.07 o
   3   8   3        0.55        5.29     42.57 o
   0   0   4     3297.42     3153.66     89.91 o
   1   0   4     7141.94     7229.16    242.69 o
   2   0   4       56.12       49.58      4.82 o
   3   0   4      300.40      307.15      7.13 o
   4   0   4      169.27      191.06      8.16 o
   5   0   4      144.03      123.05     10.07 o
   6   0   4      111.31      105.15     11.29 o
   7   0   4       61.24       58.34     11.35 o
   8   0   4        8.49       -2.23     10.36 o
  -8   1   4       12.01       18.34     12.50 o
  -7   1   4        2.80        8.38      9.99 o
  -6   1   4      289.25      335.35     12.44 o
  -5   1   4      161.76      159.31      8.87 o
  -4   1   4     3393.12     3589.41     94.91 o
  -3   1   4     1434.41     1404.50     26.30 o
  -2   1   4     5121.67     5191.73    155.50 o
  -1   1   4     9397.21     8334.20   1031.54 o
   0   1   4    14692.60    16081.58    902.67 o
   1   1   4     9910.41     9903.76    345.37 o
   2   1   4     4803.05     4954.99    165.29 o
   3   1   4     1471.37     1454.09     28.32 o
   4   1   4     3253.50     3356.29    100.90 o
   5   1   4      192.26      188.62     16.38 o
   6   1   4      274.96      306.62     12.79 o
   7   1   4        3.84        5.62     11.39 o
   8   1   4        7.98       23.13     10.68 o
  -8   2   4       14.47        7.65     10.59 o
  -7   2   4       70.77       79.36      8.96 o
  -6   2   4       72.87       46.59      8.94 o
  -5   2   4      182.23      179.89     14.06 o
  -4   2   4      905.62      835.78     13.80 o
  -3   2   4      783.60      683.73     10.37 o
  -2   2   4     2710.60     2851.60    103.31 o
  -1   2   4      955.68      979.95     20.19 o
   0   2   4     3779.25     3990.67     90.60 o
   1   2   4     1131.62     1165.93     14.19 o
   2   2   4     2365.45     2456.92     58.41 o
   3   2   4      674.56      613.76     15.40 o
   4   2   4      874.57      810.93     18.79 o
   5   2   4      147.26      160.54      7.80 o
   6   2   4       75.79       71.29     11.18 o
   7   2   4       80.98      127.22     19.36 o
   8   2   4       17.61       21.30     11.77 o
  -8   3   4        3.54        9.36     18.84 o
  -7   3   4       24.69       17.23      6.55 o
  -6   3   4        5.45       12.74      6.25 o
  -5   3   4      259.54      250.85      7.88 o
  -4   3   4      355.62      339.75      9.54 o
  -3   3   4      194.96      193.47     14.65 o
  -2   3   4      722.72      667.29     31.59 o
  -1   3   4     1898.50     2067.31     45.11 o
   0   3   4     1259.24     1417.61     23.92 o
   1   3   4     1896.93     1996.29     33.37 o
   2   3   4      683.67      649.85      8.17 o
   3   3   4      202.28      195.65     13.51 o
   4   3   4      306.22      285.87      8.19 o
   5   3   4      286.10      274.53      9.13 o
   6   3   4        3.38        7.68      8.75 o
   7   3   4       27.22       22.06     11.65 o
   8   3   4        2.51       13.35     27.35 o
  -7   4   4        4.53       -2.40     13.90 o
  -6   4   4       67.06       58.95      6.24 o
  -5   4   4       28.49       25.38     15.50 o
  -4   4   4       86.55       81.53     18.35 o
  -3   4   4       48.57       52.53     17.37 o
  -2   4   4        1.52        8.06     11.80 o
  -1   4   4      151.72      198.68     10.64 o
   0   4   4      172.43      145.48      8.81 o
   1   4   4      133.34      168.17      6.32 o
   2   4   4        0.72        4.82      4.32 o
   3   4   4       31.78       34.48      2.97 o
   4   4   4       95.12       76.31      9.16 o
   5   4   4       37.24       10.77      7.79 o
   6   4   4       70.93       32.74     19.48 o
   7   4   4        4.20       13.55     12.56 o
  -7   5   4        3.05       26.10     46.80 o
  -6   5   4        7.41       -3.44     17.00 o
  -5   5   4       26.10       -4.55     14.13 o
  -4   5   4       19.62        4.33     15.99 o
  -3   5   4       19.50       27.19     11.26 o
  -2   5   4       52.33       66.38     13.85 o
  -1   5   4      133.56      113.08      8.47 o
   0   5   4      134.05       79.82      8.17 o
   1   5   4      117.12      110.84      7.55 o
   2   5   4       33.88       47.92      4.55 o
   3   5   4       12.37       15.10      4.36 o
   4   5   4       27.12       24.48      7.96 o
   5   5   4       20.63       21.51     10.66 o
   6   5   4       10.90        4.93      9.90 o
   7   5   4        2.51       17.76     17.67 o
  -6   6   4        4.16       15.65     35.48 o
  -5   6   4       68.52       20.80     50.09 o
  -4   6   4       28.42       26.34     18.46 o
  -3   6   4       74.52       60.70     19.07 o
  -2   6   4       33.29       39.27     22.34 o
  -1   6   4       71.32       73.27      8.97 o
   0   6   4        3.39        6.25      9.87 o
   1   6   4       44.58       30.36      6.61 o
   2   6   4       47.57       43.78      7.70 o
   3   6   4       77.89       83.92      5.52 o
   4   6   4       36.16       35.15      8.58 o
   5   6   4       66.61       57.51     11.49 o
   6   6   4        8.15       20.81     17.64 o
  -5   7   4       30.11       23.42     30.26 o
  -4   7   4       26.06       12.01     20.54 o
  -3   7   4      130.30      122.55     27.39 o
  -2   7   4       11.85        3.49     12.67 o
  -1   7   4       10.68        5.42     10.42 o
   0   7   4       63.64       52.54      7.76 o
   1   7   4        4.47        3.87      6.99 o
   2   7   4       35.83       28.08      9.47 o
   3   7   4      108.54      100.94      7.52 o
   4   7   4       31.79       75.19     34.07 o
   5   7   4       27.41      121.31     40.18 o
  -3   8   4       78.28       66.69     16.05 o
  -2   8   4        9.11       20.48     15.15 o
  -1   8   4       91.35       69.41     10.33 o
   0   8   4       84.85       56.63     10.18 o
   1   8   4       91.47       57.42     10.45 o
   2   8   4       12.53        8.05     10.87 o
   3   8   4       78.11       69.16     28.91 o
   1   0   5      739.11      841.84      9.20 o
   2   0   5      847.54      793.11     11.93 o
   3   0   5       12.45        7.54      4.83 o
   4   0   5      202.45      214.61      7.74 o
   5   0   5      477.01      470.10     15.01 o
   6   0   5       16.84       11.99      8.22 o
   7   0   5       46.11       25.12     12.78 o
   8   0   5        5.28       22.46     13.24 o
  -8   1   5        5.88       13.41     13.40 o
  -7   1   5       79.02       85.83     11.59 o
  -6   1   5      119.49      152.65     13.42 o
  -5   1   5      271.07      284.71     14.97 o
  -4   1   5       51.72       76.19      5.47 o
  -3   1   5     2709.56     2694.06     61.36 o
  -2   1   5      570.91      536.00      8.57 o
  -1   1   5    10002.38     9683.98    484.17 o
   0   1   5     1061.47     1052.98     12.92 o
   1   1   5     9935.13     9994.34    400.81 o
   2   1   5      599.84      573.58      8.86 o
   3   1   5     2448.90     2457.09     63.69 o
   4   1   5       29.66       55.08      5.67 o
   5   1   5      269.69      301.95     14.83 o
   6   1   5      100.38      128.55     10.41 o
   7   1   5       90.27      120.63     10.73 o
   8   1   5        6.75        3.42     16.23 o
  -8   2   5        1.35       17.54     12.81 o
  -7   2   5       19.91        3.33      8.09 o
  -6   2   5       13.09        3.53      7.47 o
  -5   2   5      150.74      147.47     10.85 o
  -4   2   5      513.78      515.32     21.64 o
  -3   2   5      467.71      493.31     11.03 o
  -2   2   5     2751.71     2618.30    104.20 o
  -1   2   5       67.58       87.10      8.31 o
   0   2   5    14221.93    14863.09    878.40 o
   1   2   5      127.44      137.56      3.93 o
   2   2   5     2771.26     2606.01     62.77 o
   3   2   5      576.98      568.56     14.81 o
   4   2   5      353.87      360.05     19.36 o
   5   2   5      176.46      178.07      9.66 o
   6   2   5        3.29       -5.38      7.30 o
   7   2   5       26.80        7.88      7.98 o
   8   2   5        0.34       15.56     16.84 o
  -8   3   5        4.76        9.42     21.91 o
  -7   3   5       67.73       67.03     15.88 o
  -6   3   5       68.37       79.46      9.81 o
  -5   3   5       54.38       55.83      5.07 o
  -4   3   5      283.38      294.48     24.05 o
  -3   3   5     1139.44     1167.77     36.88 o
  -2   3   5     1420.90     1490.21     40.95 o
  -1   3   5     3168.51     3071.67     99.81 o
   0   3   5     1205.22     1178.20     22.18 o
   1   3   5     3380.50     3226.68     66.96 o
   2   3   5     1192.21     1247.97     27.18 o
   3   3   5     1266.37     1247.81     35.49 o
   4   3   5      226.58      237.97     14.44 o
   5   3   5       94.96      116.70     19.73 o
   6   3   5       53.31       45.49     20.90 o
   7   3   5       61.63       22.80     15.52 o
   8   3   5        5.02       21.17     15.58 o
  -7   4   5       53.19       44.40     25.59 o
  -6   4   5      110.57      106.68     34.18 o
  -5   4   5      413.88      424.76     22.51 o
  -4   4   5     1021.32     1055.63     46.51 o
  -3   4   5      210.60      222.29     14.48 o
  -2   4   5     2100.90     2050.49     88.93 o
  -1   4   5     1119.65     1174.48     30.27 o
   0   4   5     3264.12     2922.17     83.07 o
   1   4   5     1148.75     1154.17     16.42 o
   2   4   5     2324.70     2328.38     41.71 o
   3   4   5      242.54      238.06     10.06 o
   4   4   5     1062.37      999.31     25.08 o
   5   4   5      394.38      402.29     20.02 o
   6   4   5      107.29      108.34     26.00 o
   7   4   5       55.90       72.39     22.71 o
  -7   5   5       25.30        5.35     12.29 o
  -6   5   5       18.56        3.51     17.34 o
  -5   5   5      199.40      167.31     13.30 o
  -4   5   5       58.07       40.05     19.96 o
  -3   5   5      390.08      440.03     20.50 o
  -2   5   5      173.67      180.69     14.53 o
  -1   5   5      966.29      914.75     33.97 o
   0   5   5      210.21      227.00      8.59 o
   1   5   5      948.46      918.41     23.13 o
   2   5   5      200.28      190.32      7.07 o
   3   5   5      366.68      396.35      6.92 o
   4   5   5       38.81       31.64      7.05 o
   5   5   5      182.99      202.10     13.02 o
   6   5   5       14.49       15.49     10.06 o
   7   5   5       31.87       19.44     22.49 o
  -6   6   5       43.43      106.81     40.49 o
  -5   6   5       47.92       41.22     24.76 o
  -4   6   5      169.80      168.38     32.49 o
  -3   6   5      139.79      151.04     20.89 o
  -2   6   5      423.22      448.56     24.29 o
  -1   6   5      374.57      405.15     23.07 o
   0   6   5     1011.93     1017.03     29.50 o
   1   6   5      344.92      367.82     10.74 o
   2   6   5      436.11      447.93     15.34 o
   3   6   5      147.67      122.49      5.52 o
   4   6   5      182.44      176.64     26.54 o
   5   6   5       47.58       40.55     16.41 o
   6   6   5       43.44       46.53     20.13 o
  -5   7   5        9.00        6.44     24.42 o
  -4   7   5       20.64       46.26     35.30 o
  -3   7   5       83.80       83.41     22.29 o
  -2   7   5        4.03       20.21     17.94 o
  -1   7   5       81.48       87.45      9.39 o
   0   7   5       42.32       43.47     10.67 o
   1   7   5       58.76       52.04      9.79 o
   2   7   5        6.09        5.90      8.39 o
   3   7   5       88.96       86.14      8.13 o
   4   7   5       20.28        1.43     39.86 o
   5   7   5       11.43       11.06     64.80 o
  -3   8   5        2.83       -5.83     14.04 o
  -2   8   5       23.12       15.18     17.41 o
  -1   8   5        8.43       10.89      7.70 o
   0   8   5        7.90        9.81      8.37 o
   1   8   5       10.02        4.81      8.58 o
   2   8   5       23.73       24.65     10.70 o
   3   8   5        4.40       16.65     25.30 o
   0   0   6       75.54       91.74      5.11 o
   1   0   6     6945.51     7235.52    236.32 o
   2   0   6     2663.44     2598.51     53.83 o
   3   0   6      825.46      897.29     18.78 o
   4   0   6       45.38       22.96      6.62 o
   5   0   6        6.04        4.60      7.16 o
   6   0   6       33.89       42.99     10.80 o
   7   0   6        0.11        6.36     21.47 o
   8   0   6       30.28       22.22     15.63 o
  -8   1   6       18.63       12.36     11.80 o
  -7   1   6       49.28       43.22     14.05 o
  -6   1   6       18.55       24.76      9.61 o
  -5   1   6      900.84      931.21     32.87 o
  -4   1   6      277.10      285.44      8.60 o
  -3   1   6     6356.76     6393.03    266.65 o
  -2   1   6     2278.54     2232.81     37.53 o
  -1   1   6    13906.17    14175.07    854.74 o
   0   1   6      942.17      891.16     11.86 o
   1   1   6    13169.62    13744.33    749.73 o
   2   1   6     2411.80     2346.48     51.10 o
   3   1   6     6865.12     6889.79    298.44 o
   4   1   6      299.02      296.99     12.03 o
   5   1   6      986.79     1011.64     30.11 o
   6   1   6       16.05       14.51     12.39 o
   7   1   6       41.76       54.10     19.97 o
   8   1   6       18.53       31.39     18.80 o
  -8   2   6        7.16        3.25      8.22 o
  -7   2   6        7.59        0.69     12.37 o
  -6   2   6      116.88      103.40      9.74 o
  -5   2   6       66.30       71.94      6.53 o
  -4   2   6      525.75      518.95     13.48 o
  -3   2   6      362.67      381.85     11.70 o
  -2   2   6     1788.19     1721.01     49.88 o
  -1   2   6      740.04      745.48     15.05 o
   0   2   6      469.54      432.70      7.11 o
   1   2   6      745.82      752.13      9.82 o
   2   2   6     1834.90     1731.49     33.39 o
   3   2   6      398.76      380.92     10.74 o
   4   2   6      541.39      497.85     18.73 o
   5   2   6       58.10       76.20     12.71 o
   6   2   6      128.77      118.18     20.41 o
   7   2   6        7.74       -5.22     17.89 o
   8   2   6        8.55        7.54     17.44 o
  -8   3   6        7.64      -36.02     46.30 o
  -7   3   6       13.53       10.46      8.57 o
  -6   3   6       16.60       13.18      5.57 o
  -5   3   6      167.14      191.87      9.24 o
  -4   3   6       37.83       52.00     14.45 o
  -3   3   6      321.61      264.15     40.63 o
  -2   3   6      500.14      525.84     20.87 o
  -1   3   6      773.50      793.25     20.16 o
   0   3   6     2354.57     2643.46     53.74 o
   1   3   6      820.92      831.46     13.88 o
   2   3   6      524.33      502.60     11.87 o
   3   3   6      295.97      239.58     11.13 o
   4   3   6       35.41       22.21     13.27 o
   5   3   6      112.97      137.22     15.67 o
   6   3   6       14.33       12.98     16.69 o
   7   3   6        7.44       13.36     14.88 o
   8   3   6        7.68       30.95     18.16 o
  -7   4   6       26.44        8.19     62.45 o
  -6   4   6       13.73       25.08     11.79 o
  -5   4   6       67.72       79.86     19.04 o
  -4   4   6       22.95       16.10     13.07 o
  -3   4   6      113.90      124.52     13.38 o
  -2   4   6      207.92      213.08     13.30 o
  -1   4   6       36.84       40.22      6.33 o
   0   4   6       29.91       39.12      5.37 o
   1   4   6       35.93       34.82      5.65 o
   2   4   6      175.08      179.71      5.78 o
   3   4   6      113.79      136.84     10.35 o
   4   4   6       16.15       23.48     12.42 o
   5   4   6       73.37       67.06     17.93 o
   6   4   6       10.21       18.98     17.05 o
   7   4   6       28.67       27.24     19.97 o
  -7   5   6       16.05      -13.77     41.48 o
  -6   5   6       61.40       43.58     61.57 o
  -5   5   6       64.41       53.50     12.03 o
  -4   5   6       33.39       54.40     12.98 o
  -3   5   6       56.93       73.21     22.34 o
  -2   5   6        3.85       -0.11     13.95 o
  -1   5   6      138.94      149.47     10.74 o
   0   5   6       21.49       19.24      6.48 o
   1   5   6      168.78      174.01      6.55 o
   2   5   6        3.70        2.14      4.95 o
   3   5   6       73.67       80.29      8.17 o
   4   5   6       41.39       39.90     11.49 o
   5   5   6       76.91       83.70      9.42 o
   6   5   6       60.64       75.87     14.31 o
   7   5   6       18.95        5.25     18.99 o
  -6   6   6       32.06       36.04     55.23 o
  -5   6   6        3.17       20.03     40.75 o
  -4   6   6       88.29      110.65     21.92 o
  -3   6   6       11.22       14.47     18.00 o
  -2   6   6      351.82      371.35     21.71 o
  -1   6   6       36.21       43.46     10.60 o
   0   6   6      214.49      201.76     10.18 o
   1   6   6       40.09       37.52      6.49 o
   2   6   6      337.39      333.64      9.94 o
   3   6   6       18.48       16.76      3.32 o
   4   6   6       77.74       89.82     11.20 o
   5   6   6        4.09        0.08      8.50 o
   6   6   6       26.61       80.08     19.28 o
  -5   7   6       19.94       19.80     21.42 o
  -4   7   6       16.57       16.01     27.57 o
  -3   7   6       46.62       41.22     27.11 o
  -2   7   6       36.05       38.29     16.15 o
  -1   7   6      124.93      120.32     23.94 o
   0   7   6        0.28        3.41      8.12 o
   1   7   6      129.49      140.16     11.99 o
   2   7   6       30.06       31.99      8.85 o
   3   7   6       48.21       52.98      7.95 o
   4   7   6       17.33       -3.94     22.75 o
   5   7   6       20.24       35.40     26.92 o
  -3   8   6        2.33       29.52     36.76 o
  -2   8   6       92.90       83.15     16.37 o
  -1   8   6        5.61        6.32      9.23 o
   0   8   6       66.84       48.78     12.60 o
   1   8   6        4.73        1.14      7.79 o
   2   8   6       96.15       81.92     17.27 o
   3   8   6        2.34        9.71     19.84 o
   1   0   7      329.43      325.79      6.24 o
   2   0   7        1.08        3.13      4.37 o
   3   0   7      913.30      894.13     20.87 o
   4   0   7      136.64      173.20     12.69 o
   5   0   7      127.36      145.47      9.80 o
   6   0   7       92.74       99.42     11.16 o
   7   0   7       13.25        1.74     15.49 o
   8   0   7       15.81       33.17     13.74 o
  -8   1   7       21.91       41.78     13.05 o
  -7   1   7        3.63       12.61     12.96 o
  -6   1   7      101.47      107.57     13.05 o
  -5   1   7       41.11       47.95      7.94 o
  -4   1   7      269.65      310.03     13.52 o
  -3   1   7      134.25      150.02      4.48 o
  -2   1   7       70.14       63.53      4.34 o
  -1   1   7      999.20     1008.60     15.40 o
   0   1   7     3337.24     3444.71     81.33 o
   1   1   7      786.52      796.90     11.99 o
   2   1   7       41.29       32.51      5.26 o
   3   1   7       82.90      110.22      7.87 o
   4   1   7      283.81      292.09     10.90 o
   5   1   7       18.86       23.85      9.95 o
   6   1   7       96.34      120.52     15.14 o
   7   1   7        2.04       -2.92     12.59 o
   8   1   7       21.73       24.54     19.35 o
  -8   2   7       11.19       12.00      9.85 o
  -7   2   7        6.30       10.07      9.38 o
  -6   2   7       89.45       48.78     10.70 o
  -5   2   7      428.10      453.77     19.24 o
  -4   2   7      169.49      178.57     12.66 o
  -3   2   7      603.24      618.01     15.05 o
  -2   2   7     1564.52     1622.83     52.69 o
  -1   2   7     1373.46     1412.73     24.15 o
   0   2   7       10.91       12.70      3.58 o
   1   2   7     1176.69     1193.58     19.10 o
   2   2   7     1957.81     1975.50     37.02 o
   3   2   7      558.47      517.62     16.69 o
   4   2   7      271.75      237.50     10.34 o
   5   2   7      395.44      415.92     23.43 o
   6   2   7      126.32       97.37     15.08 o
   7   2   7        4.36        1.26     14.61 o
   8   2   7       10.71      -10.67     20.58 o
  -7   3   7        4.36       12.68     10.17 o
  -6   3   7      163.65      139.11      9.59 o
  -5   3   7       84.27      142.46     17.28 o
  -4   3   7      123.16      143.39     15.03 o
  -3   3   7      670.79      713.01     29.03 o
  -2   3   7     1261.26     1300.26     33.38 o
  -1   3   7     1260.46     1212.73     20.76 o
   0   3   7     1049.87      974.23     17.32 o
   1   3   7     1108.44     1041.46     18.21 o
   2   3   7     1077.61     1063.46     16.98 o
   3   3   7      618.34      626.08     18.68 o
   4   3   7      134.14      148.89     11.68 o
   5   3   7       94.07      123.45     14.56 o
   6   3   7      150.19       96.49     41.64 o
   7   3   7        2.66       23.50     19.43 o
  -7   4   7        4.10       -2.20     19.22 o
  -6   4   7      114.25      139.40     41.13 o
  -5   4   7       96.82       98.49     23.62 o
  -4   4   7      350.56      369.15     20.40 o
  -3   4   7      313.76      322.40     20.72 o
  -2   4   7      768.63      805.09     32.50 o
  -1   4   7      566.06      539.39     16.90 o
   0   4   7      752.47      755.00     15.00 o
   1   4   7      561.37      522.64     11.29 o
   2   4   7      756.40      782.20     10.67 o
   3   4   7      285.99      289.45     12.19 o
   4   4   7      372.19      386.70     17.27 o
   5   4   7      104.69      110.29     19.11 o
   6   4   7      100.17       91.30     27.81 o
   7   4   7        1.26        1.11     23.21 o
  -6   5   7        2.00        0.13     12.84 o
  -5   5   7        9.25       14.59     16.89 o
  -4   5   7       50.17       61.10     15.89 o
  -3   5   7      318.10      338.72     24.75 o
  -2   5   7      158.40      174.64     23.39 o
  -1   5   7      192.25      174.24     10.64 o
   0   5   7      147.51      162.86      8.96 o
   1   5   7      238.54      240.23      8.28 o
   2   5   7      173.01      173.27      5.72 o
   3   5   7      305.25      321.84     12.44 o
   4   5   7       21.62       23.86      8.24 o
   5   5   7       22.82       29.89     12.02 o
   6   5   7        4.40       19.08     13.99 o
  -6   6   7        0.08       26.55     57.36 o
  -5   6   7       25.04        2.67     12.77 o
  -4   6   7       24.41        9.86     20.76 o
  -3   6   7       94.46       81.45     16.51 o
  -2   6   7      122.80      133.35     26.57 o
  -1   6   7      510.46      533.18     19.19 o
   0   6   7        7.54        5.97      9.54 o
   1   6   7      524.84      550.07     12.41 o
   2   6   7      129.92      121.52      6.29 o
   3   6   7      120.74      110.93     10.38 o
   4   6   7       33.27       31.64     10.99 o
   5   6   7       29.81       27.70     18.68 o
   6   6   7        1.11       10.19     19.08 o
  -5   7   7       18.65        7.44     20.31 o
  -4   7   7        3.87        4.06     13.98 o
  -3   7   7       48.28       20.78     20.97 o
  -2   7   7       15.32       18.75     25.78 o
  -1   7   7       31.48       30.76     11.35 o
   0   7   7       49.17       35.42      7.93 o
   1   7   7       35.01       23.32      6.25 o
   2   7   7       13.85        8.18      6.45 o
   3   7   7       36.65       25.36      8.51 o
   4   7   7        5.18        2.75     17.27 o
   5   7   7       18.73        0.53     25.92 o
  -3   8   7        9.41       -8.67     22.65 o
  -2   8   7        0.42       -6.28     15.55 o
  -1   8   7        2.69        6.24     14.48 o
   0   8   7        4.86        0.20      7.66 o
   1   8   7        4.61       -4.54      9.04 o
   2   8   7        0.77        1.05     17.73 o
   3   8   7        8.55       25.17     27.66 o
   0   0   8     1328.07     1218.00     37.70 o
   1   0   8    12543.28    13207.42    718.49 o
   2   0   8      346.30      358.03      8.35 o
   3   0   8     3898.61     3737.06     96.69 o
   4   0   8      479.90      584.69     22.03 o
   5   0   8      443.14      460.08     17.25 o
   6   0   8       19.34       40.50     16.69 o
   7   0   8       34.77       42.21     14.46 o
   8   0   8       38.87       48.56     16.83 o
  -8   1   8       13.71       14.83     13.70 o
  -7   1   8       13.44        5.22     10.65 o
  -6   1   8      208.05      224.67     11.30 o
  -5   1   8       10.75        5.00      8.43 o
  -4   1   8     1013.59      936.88     20.05 o
  -3   1   8      167.74      194.50      5.53 o
  -2   1   8     2919.21     2526.10     53.34 o
  -1   1   8      593.68      614.46     12.40 o
   0   1   8    12130.77    12679.39    748.80 o
   1   1   8      778.35      822.35     13.08 o
   2   1   8     2714.12     2353.10     51.25 o
   3   1   8      189.20      200.10     11.40 o
   4   1   8     1083.50     1027.23     28.62 o
   5   1   8       14.82       16.17     12.97 o
   6   1   8      231.45      260.98     14.10 o
   7   1   8       16.49        5.71     21.08 o
   8   1   8       16.77       54.09     16.75 o
  -8   2   8       25.42       14.23     16.52 o
  -7   2   8        9.68       -1.12      8.31 o
  -6   2   8        2.85       -1.42      8.51 o
  -5   2   8      411.80      355.38     12.06 o
  -4   2   8        8.26       13.45      3.40 o
  -3   2   8     1018.22      997.69     21.72 o
  -2   2   8      500.47      512.51     19.08 o
  -1   2   8     1946.04     1887.38     35.02 o
   0   2   8     1480.69     1440.79     23.38 o
   1   2   8     2037.31     1983.19     34.16 o
   2   2   8      617.06      615.60     11.86 o
   3   2   8      830.57      779.14     23.86 o
   4   2   8       21.94       33.23     10.86 o
   5   2   8      446.06      381.99     16.67 o
   6   2   8        0.84        1.64     13.67 o
   7   2   8       18.27       29.49     20.25 o
   8   2   8       22.00       38.10     28.93 o
  -7   3   8        1.48       -1.17      9.99 o
  -6   3   8       96.93      103.66     16.62 o
  -5   3   8       39.27       24.20     10.57 o
  -4   3   8      267.23      223.80     15.79 o
  -3   3   8      250.71      241.05     19.54 o
  -2   3   8      794.90      757.64     28.42 o
  -1   3   8       42.88       35.68      5.47 o
   0   3   8     2005.02     1862.73     34.81 o
   1   3   8       63.64       49.13      3.87 o
   2   3   8      760.21      691.89     14.76 o
   3   3   8      300.16      281.69     10.37 o
   4   3   8      251.16      193.64     14.35 o
   5   3   8       40.59       24.88     14.82 o
   6   3   8       85.58       61.70     24.70 o
   7   3   8        1.03      -10.66     17.08 o
  -7   4   8       13.32        0.99     20.92 o
  -6   4   8        4.42       21.97     20.99 o
  -5   4   8       24.89       21.42     15.73 o
  -4   4   8       62.41       45.23     15.37 o
  -3   4   8      188.79      165.03     18.72 o
  -2   4   8        3.59        7.50     12.39 o
  -1   4   8      151.19      110.46     10.93 o
   0   4   8        1.34        5.66      5.42 o
   1   4   8      173.34      146.44      6.26 o
   2   4   8        2.08        0.70      1.98 o
   3   4   8      217.79      195.94     10.87 o
   4   4   8       51.10       49.91     11.45 o
   5   4   8       38.73       19.03     10.29 o
   6   4   8        6.18       -0.97     14.91 o
   7   4   8       14.43       12.80     20.80 o
  -6   5   8       21.46        0.30     20.80 o
  -5   5   8       59.17       23.26     21.21 o
  -4   5   8      119.79      174.20     19.57 o
  -3   5   8       80.73       76.59     24.06 o
  -2   5   8       66.47       92.60     13.50 o
  -1   5   8       37.09       41.53      8.73 o
   0   5   8       81.42      118.28      9.22 o
   1   5   8       31.37       35.76      6.49 o
   2   5   8       69.90       85.81      5.61 o
   3   5   8       72.67       58.44      8.19 o
   4   5   8      128.22      162.87     11.72 o
   5   5   8       63.30       37.40     11.79 o
   6   5   8       27.63       55.14     16.43 o
  -6   6   8        0.48        4.16     14.56 o
  -5   6   8       37.43       29.18     14.57 o
  -4   6   8       48.48       36.43     21.46 o
  -3   6   8      140.26      180.75     21.85 o
  -2   6   8       30.19       20.54     16.71 o
  -1   6   8      219.17      230.78     49.42 o
   0   6   8       29.37       36.70      8.25 o
   1   6   8      195.85      231.20      7.97 o
   2   6   8       42.36       25.35      5.51 o
   3   6   8      136.85      163.93      9.64 o
   4   6   8       46.69       24.10     12.41 o
   5   6   8       34.39       46.08     11.02 o
   6   6   8        1.97       27.24     20.05 o
  -4   7   8       38.00       40.65     16.36 o
  -3   7   8       29.83       43.00     21.64 o
  -2   7   8       57.07       68.02     20.25 o
  -1   7   8       21.94       12.44      9.04 o
   0   7   8      119.46      142.86     10.94 o
   1   7   8       20.35       20.03      8.43 o
   2   7   8       55.44       68.94      7.26 o
   3   7   8       32.92       23.96     13.69 o
   4   7   8       32.73       42.28     12.45 o
  -3   8   8       29.74       20.36     30.90 o
  -2   8   8       20.02       16.42     15.78 o
  -1   8   8       69.54       71.39     11.83 o
   0   8   8       10.02       10.32      9.64 o
   1   8   8       75.55       88.51     11.16 o
   2   8   8       17.09       47.97     22.53 o
   3   8   8       27.04       35.14     24.32 o
   1   0   9     1084.71     1065.29     23.00 o
   2   0   9       57.70       34.33      5.71 o
   3   0   9      937.40      916.13     19.00 o
   4   0   9       22.99       35.90      6.22 o
   5   0   9      421.90      420.99     23.35 o
   6   0   9        8.92       17.48      8.55 o
   7   0   9       40.30       34.37     10.90 o
   8   0   9        7.23       10.13     19.03 o
  -8   1   9       13.06        3.72     13.78 o
  -7   1   9       14.41        8.68      9.45 o
  -6   1   9      145.66      167.22     11.52 o
  -5   1   9      109.92      112.14     10.78 o
  -4   1   9      373.46      356.78      8.67 o
  -3   1   9      318.71      315.36      9.74 o
  -2   1   9       81.00       75.60     11.86 o
  -1   1   9      696.90      708.05     13.16 o
   0   1   9     2482.75     2628.36     57.91 o
   1   1   9      692.83      725.78     12.79 o
   2   1   9      165.26      148.60      6.17 o
   3   1   9      307.46      300.08      8.83 o
   4   1   9      382.65      394.20     20.73 o
   5   1   9      100.82      114.78     10.52 o
   6   1   9      140.77      159.14     20.25 o
   7   1   9       15.69       18.54     18.35 o
   8   1   9       17.67       23.48     12.92 o
  -8   2   9        2.78      -20.55     14.40 o
  -7   2   9       31.04       14.99      7.76 o
  -6   2   9      112.26      108.19     12.17 o
  -5   2   9      159.09      181.21     11.77 o
  -4   2   9      105.28       99.71      4.33 o
  -3   2   9      762.59      834.02     22.21 o
  -2   2   9      321.15      325.07     11.60 o
  -1   2   9     1514.54     1531.81     31.62 o
   0   2   9       17.97       19.13      4.68 o
   1   2   9     1733.57     1777.26     29.93 o
   2   2   9      362.90      376.13     10.32 o
   3   2   9      648.91      672.47     14.55 o
   4   2   9       85.17       78.63      9.94 o
   5   2   9      123.00      139.77     14.04 o
   6   2   9      117.55      113.03     35.00 o
   7   2   9       25.34        7.76     20.67 o
   8   2   9        3.23        6.27     15.50 o
  -7   3   9       71.44       59.63     15.24 o
  -6   3   9       66.41       92.14     10.35 o
  -5   3   9      104.57       97.25     14.78 o
  -4   3   9      680.72      709.07     46.35 o
  -3   3   9       91.81       62.02     20.71 o
  -2   3   9     1153.08     1143.35     33.88 o
  -1   3   9      189.68      170.24      6.77 o
   0   3   9     1568.34     1614.47     30.27 o
   1   3   9      203.50      172.30      6.48 o
   2   3   9     1122.53     1068.66     19.46 o
   3   3   9       81.57       68.50      9.05 o
   4   3   9      666.19      689.86     21.97 o
   5   3   9       86.60       47.77     16.56 o
   6   3   9       73.62       39.90     23.05 o
   7   3   9       68.64       57.82     26.92 o
  -7   4   9       45.63       -3.88     15.81 o
  -6   4   9        7.08        6.52     13.32 o
  -5   4   9      361.76      379.03     31.97 o
  -4   4   9       81.03       87.01     15.54 o
  -3   4   9      437.51      470.47     35.54 o
  -2   4   9      183.55      163.05     12.94 o
  -1   4   9      781.99      745.37     19.80 o
   0   4   9      217.96      214.25     10.76 o
   1   4   9      746.76      784.29     17.99 o
   2   4   9      176.60      150.49      3.86 o
   3   4   9      421.81      424.29     13.75 o
   4   4   9       99.37      110.61     11.11 o
   5   4   9      325.97      340.08     24.34 o
   6   4   9        6.31        1.13     14.21 o
   7   4   9       40.56       40.70     25.92 o
  -6   5   9       48.23       -0.16     25.46 o
  -5   5   9       45.72       41.07     13.83 o
  -4   5   9      265.30      298.76     23.80 o
  -3   5   9       62.52       41.77     18.24 o
  -2   5   9      560.95      534.67     24.76 o
  -1   5   9      141.32      137.23     12.41 o
   0   5   9     2076.60     1929.90     45.88 o
   1   5   9      129.50      134.89      6.90 o
   2   5   9      532.96      507.24     10.30 o
   3   5   9       48.90       39.94      8.30 o
   4   5   9      248.64      232.03     15.37 o
   5   5   9       36.67       36.68     11.44 o
   6   5   9       51.84       53.93     13.46 o
  -5   6   9       28.13       28.45     24.71 o
  -4   6   9        5.22       18.88     21.39 o
  -3   6   9       85.61       95.77     25.78 o
  -2   6   9        1.32        4.83     17.56 o
  -1   6   9      158.65      140.47     19.57 o
   0   6   9       27.36       32.30     12.05 o
   1   6   9      155.72      158.65      7.73 o
   2   6   9        0.07        4.13      5.90 o
   3   6   9      108.71       92.67     11.78 o
   4   6   9        9.78       22.47     11.01 o
   5   6   9       29.99       36.41     11.34 o
  -4   7   9       34.25       12.29     15.90 o
  -3   7   9       14.64        8.64     17.33 o
  -2   7   9       63.37       65.30     21.27 o
  -1   7   9       16.68        7.12     18.53 o
   0   7   9      116.27      126.72     10.54 o
   1   7   9       18.26       16.68      6.90 o
   2   7   9       66.58       42.13      7.25 o
   3   7   9       17.49        7.35     12.33 o
   4   7   9       38.50       18.31     13.41 o
  -2   8   9       10.88        8.73     18.79 o
  -1   8   9       19.89       24.85     14.32 o
   0   8   9        3.66       -2.49      8.65 o
   1   8   9       18.16       26.25     11.08 o
   2   8   9       11.93       -3.77     18.24 o
   0   0  10     2231.02     2098.42     65.48 o
   1   0  10     4967.58     5299.23    179.07 o
   2   0  10     2746.88     2564.03     59.24 o
   3   0  10     1396.27     1410.50     26.91 o
   4   0  10      645.66      670.09     14.96 o
   5   0  10      280.33      262.01     13.70 o
   6   0  10        9.26        4.58     10.52 o
   7   0  10       21.22       18.76     14.43 o
   8   0  10       10.92       15.32     12.38 o
  -8   1  10       18.87       13.50     16.54 o
  -7   1  10       99.86       91.42     15.89 o
  -6   1  10      109.10      126.40      7.87 o
  -5   1  10       41.13       49.31      5.65 o
  -4   1  10      122.72      151.07     10.25 o
  -3   1  10      192.62      174.75      8.14 o
  -2   1  10      467.95      488.16     12.57 o
  -1   1  10      706.26      692.87     12.37 o
   0   1  10       32.28       21.79      5.19 o
   1   1  10      650.41      632.47     11.55 o
   2   1  10      506.23      499.00     10.33 o
   3   1  10      285.72      262.29      9.46 o
   4   1  10      166.05      180.75     12.28 o
   5   1  10       16.38       17.92     11.64 o
   6   1  10      121.93      163.11     13.77 o
   7   1  10       88.53      130.46     15.06 o
   8   1  10       24.75        3.99     21.19 o
  -8   2  10        1.82      -19.48     12.98 o
  -7   2  10       17.31       21.19      7.22 o
  -6   2  10       10.48        2.75      6.75 o
  -5   2  10      396.95      423.23     10.53 o
  -4   2  10      165.44      125.95      4.76 o
  -3   2  10      736.57      608.30     18.07 o
  -2   2  10     1612.28     1570.55     36.45 o
  -1   2  10     2218.33     2089.54     45.66 o
   0   2  10     1116.22      983.22     20.36 o
   1   2  10     2078.43     1988.50     38.96 o
   2   2  10     1764.25     1738.05     29.33 o
   3   2  10      696.68      619.26     13.40 o
   4   2  10      187.22      156.20      8.95 o
   5   2  10      405.35      420.05     28.28 o
   6   2  10       19.99        5.24     14.96 o
   7   2  10       19.56       14.82     12.67 o
   8   2  10        1.86        7.60     18.51 o
  -7   3  10        6.95       -6.79     16.80 o
  -6   3  10       10.00        5.66      9.95 o
  -5   3  10       67.80       79.36     17.78 o
  -4   3  10      112.96       95.23     14.41 o
  -3   3  10        8.14       25.28     11.50 o
  -2   3  10      712.59      656.61     22.29 o
  -1   3  10      113.17      162.14     12.06 o
   0   3  10      663.35      663.03     14.35 o
   1   3  10       69.37      104.20      6.53 o
   2   3  10      716.31      643.09     16.47 o
   3   3  10       18.85       14.86      8.17 o
   4   3  10      114.32       82.10     10.12 o
   5   3  10       48.75       49.08     14.59 o
   6   3  10       11.94        5.62     15.41 o
   7   3  10       10.41        7.64     20.77 o
  -7   4  10        9.45       -2.46     15.32 o
  -6   4  10        7.65       21.58     19.46 o
  -5   4  10       35.39       25.93     12.75 o
  -4   4  10       31.05        4.98     24.13 o
  -3   4  10       27.12       38.75     16.93 o
  -2   4  10       28.55       13.16     10.85 o
  -1   4  10       67.38       63.13      6.03 o
   0   4  10       31.06       11.07      5.12 o
   1   4  10       52.41       53.68      5.26 o
   2   4  10       35.84       13.20      1.99 o
   3   4  10       21.73       24.88      8.74 o
   4   4  10       42.20       30.21     10.45 o
   5   4  10       29.58       25.45     10.72 o
   6   4  10        8.69        8.62     16.15 o
   7   4  10        7.15        7.92     15.91 o
  -6   5  10       40.62       18.85     41.22 o
  -5   5  10       29.99       32.74     16.20 o
  -4   5  10       21.36       15.32     15.81 o
  -3   5  10      111.66      156.65     30.13 o
  -2   5  10       26.98       55.51     23.53 o
  -1   5  10       75.74       96.85     13.28 o
   0   5  10       13.73        5.52      7.18 o
   1   5  10       85.20      110.41      8.13 o
   2   5  10       17.37       32.67      2.78 o
   3   5  10      116.80      145.80     13.38 o
   4   5  10       28.31       18.73      9.64 o
   5   5  10       34.38       66.13     11.31 o
   6   5  10       44.61       39.86     12.64 o
  -5   6  10       14.13       19.99     22.40 o
  -4   6  10       28.22       41.86     30.12 o
  -3   6  10        4.26       15.49     19.45 o
  -2   6  10       17.47       50.23     22.20 o
  -1   6  10       28.12       23.07     13.14 o
   0   6  10      122.18      181.25     14.67 o
   1   6  10       46.23       42.45      5.63 o
   2   6  10       17.23       34.38      5.33 o
   3   6  10       12.14       13.01      9.17 o
   4   6  10       33.22       41.07     10.00 o
   5   6  10       12.59       22.68      9.13 o
  -4   7  10       10.77       12.74     29.22 o
  -3   7  10       48.06       61.44     19.14 o
  -2   7  10       50.68       52.50     17.64 o
  -1   7  10       71.67       91.00     15.84 o
   0   7  10       43.92       65.21     14.15 o
   1   7  10       74.74       70.87      9.66 o
   2   7  10       41.19       45.30      6.63 o
   3   7  10       47.24       62.49     16.50 o
   4   7  10        8.70       -1.75     12.03 o
  -2   8  10       24.26       15.22     21.31 o
  -1   8  10       19.93       18.28     18.48 o
   0   8  10        6.18       10.60      8.86 o
   1   8  10       21.85       19.55     10.54 o
   2   8  10       26.18       27.77     17.77 o
   1   0  11       98.60      109.18      6.41 o
   2   0  11      347.27      312.49      7.51 o
   3   0  11       35.14       17.89      6.71 o
   4   0  11       41.10       59.17      7.24 o
   5   0  11       46.48       61.42      7.93 o
   6   0  11        6.49       -3.51      8.10 o
   7   0  11        9.51        4.58      8.88 o
   8   0  11        4.24       -3.79     11.40 o
  -8   1  11        3.91        6.64      7.97 o
  -7   1  11       29.17       18.45      8.54 o
  -6   1  11      243.52      194.57     13.00 o
  -5   1  11      226.93      294.27     10.42 o
  -4   1  11      190.36      144.67      7.48 o
  -3   1  11      290.35      318.32     10.50 o
  -2   1  11      539.34      522.34     13.91 o
  -1   1  11      226.85      274.04      7.73 o
   0   1  11       55.41       53.53      5.79 o
   1   1  11      185.67      230.72      8.32 o
   2   1  11      545.63      527.20      9.49 o
   3   1  11      353.55      377.98     10.89 o
   4   1  11      206.28      154.19      9.00 o
   5   1  11      228.69      285.30     11.71 o
   6   1  11      252.71      218.67     11.66 o
   7   1  11       31.47       25.75     14.33 o
   8   1  11        4.62      -12.35     13.22 o
  -7   2  11       18.94       16.45      7.64 o
  -6   2  11       35.56       42.46      7.27 o
  -5   2  11      110.11      124.02      6.26 o
  -4   2  11      314.20      343.36      6.46 o
  -3   2  11      220.00      236.42     13.24 o
  -2   2  11     1909.13     1875.51     45.36 o
  -1   2  11     1832.70     2012.81     44.71 o
   0   2  11      882.83     1000.01     21.25 o
   1   2  11     1787.32     1977.08     40.20 o
   2   2  11     1776.40     1828.97     36.65 o
   3   2  11      192.08      237.99     10.20 o
   4   2  11      337.60      371.27     15.70 o
   5   2  11      121.53      126.50     12.10 o
   6   2  11       28.78       39.16     16.31 o
   7   2  11       18.81       33.61     14.12 o
  -7   3  11        4.42       -4.13      9.33 o
  -6   3  11       42.14       23.39      6.33 o
  -5   3  11       46.32       75.77     21.72 o
  -4   3  11       19.79       24.40     18.21 o
  -3   3  11      495.40      537.64     24.10 o
  -2   3  11       16.67       21.53      3.57 o
  -1   3  11     1229.19     1314.08     31.06 o
   0   3  11      415.23      408.34      9.63 o
   1   3  11     1182.61     1293.65     24.81 o
   2   3  11       13.03       11.46      3.50 o
   3   3  11      544.95      556.83     12.85 o
   4   3  11       19.70       23.46      9.86 o
   5   3  11       55.93       61.05     12.45 o
   6   3  11       52.18       23.35     12.07 o
   7   3  11        1.13       -0.26     20.40 o
  -7   4  11        8.33      -12.22     24.15 o
  -6   4  11       31.10       24.24     21.60 o
  -5   4  11       26.37       37.95     18.53 o
  -4   4  11       46.24       60.58     20.16 o
  -3   4  11       69.64       59.73     17.96 o
  -2   4  11      222.43      257.48     14.95 o
  -1   4  11       33.99       21.94      5.36 o
   0   4  11        9.94       19.39      5.61 o
   1   4  11       43.98       32.45      6.87 o
   2   4  11      239.06      291.89      9.92 o
   3   4  11       54.94       50.08      9.10 o
   4   4  11       27.17       53.03     13.21 o
   5   4  11       16.78       11.90     10.57 o
   6   4  11       28.90        8.65     13.95 o
   7   4  11        5.29        6.73     14.03 o
  -6   5  11       41.50       31.93     16.90 o
  -5   5  11       23.90       29.37     20.30 o
  -4   5  11      182.56      181.46     25.37 o
  -3   5  11      291.16      335.39     27.49 o
  -2   5  11      130.51      151.96     19.48 o
  -1   5  11      519.47      534.13     26.71 o
   0   5  11        0.47        0.20      6.81 o
   1   5  11      524.76      526.90     14.20 o
   2   5  11      125.36      133.75      5.55 o
   3   5  11      271.83      268.73     13.46 o
   4   5  11      189.64      170.52     13.19 o
   5   5  11       26.57       32.73     11.17 o
   6   5  11       40.18       18.11     15.59 o
  -5   6  11        1.89        1.21     28.08 o
  -4   6  11       27.81       38.26     23.82 o
  -3   6  11       45.73       45.08     19.18 o
  -2   6  11      112.51      113.76     17.66 o
  -1   6  11       19.14        9.31     12.07 o
   0   6  11       12.65       -3.39     11.02 o
   1   6  11       25.19       26.37      8.17 o
   2   6  11      106.84       81.43      6.29 o
   3   6  11       37.00       35.41     11.84 o
   4   6  11       28.05       22.37     14.10 o
   5   6  11        3.08       48.17     16.98 o
  -4   7  11        8.25       -6.69     19.46 o
  -3   7  11       11.71       12.54     18.61 o
  -2   7  11        0.54        0.68     21.87 o
  -1   7  11       19.12       -6.72     16.80 o
   0   7  11        1.01        6.23      8.49 o
   1   7  11       16.95        7.38      5.39 o
   2   7  11        0.06        2.86      4.74 o
   3   7  11        8.20        9.37      9.77 o
   4   7  11        8.19       21.29     11.75 o
  -2   8  11        2.03      -17.33     19.41 o
  -1   8  11        6.76       24.86     15.51 o
   0   8  11        0.66        2.77      8.09 o
   1   8  11        6.60        8.54      7.77 o
   2   8  11        0.81      -35.41     25.27 o
   0   0  12     2551.80     2810.08    106.57 o
   1   0  12        1.51        4.67      6.76 o
   2   0  12     2013.58     2103.03     46.54 o
   3   0  12       54.14       72.12      7.65 o
   4   0  12      362.04      329.24     12.25 o
   5   0  12      131.08      131.77     10.97 o
   6   0  12        2.43        1.12      8.74 o
   7   0  12        1.00       10.40     11.51 o
   8   0  12       10.77       15.82     13.82 o
  -8   1  12        0.12       -2.71     10.51 o
  -7   1  12        6.37        9.46      8.42 o
  -6   1  12       46.36       42.05      7.21 o
  -5   1  12       13.11       19.13      7.39 o
  -4   1  12       25.27       17.32      5.21 o
  -3   1  12       44.19       39.45      7.38 o
  -2   1  12       73.73      104.11      9.33 o
  -1   1  12      545.11      547.63     20.88 o
   0   1  12       50.37       58.54      8.05 o
   1   1  12      866.71      873.42     16.99 o
   2   1  12       47.88       71.97      5.92 o
   3   1  12       88.10       83.90      7.73 o
   4   1  12       29.08       16.55      7.87 o
   5   1  12       20.47       24.43      9.37 o
   6   1  12       45.70       57.24     15.20 o
   7   1  12        7.07        9.27     16.44 o
   8   1  12        0.18        3.47     13.80 o
  -7   2  12        1.98        2.01      6.84 o
  -6   2  12       52.45       47.15      9.91 o
  -5   2  12      244.62      255.62      7.35 o
  -4   2  12      318.21      279.45      9.95 o
  -3   2  12      471.24      452.34     17.03 o
  -2   2  12       29.65       39.90     14.32 o
  -1   2  12     1289.15     1243.76     25.63 o
   0   2  12      318.18      272.44     20.84 o
   1   2  12     1299.95     1294.83     25.86 o
   2   2  12      102.52      111.23      6.35 o
   3   2  12      451.80      440.03     19.41 o
   4   2  12      385.47      350.65     15.14 o
   5   2  12      255.20      260.68     15.94 o
   6   2  12       63.02       51.33     11.18 o
   7   2  12        1.31       -3.90     12.84 o
  -7   3  12       22.26        4.00     16.27 o
  -6   3  12        2.48       19.10     15.05 o
  -5   3  12       14.87       21.00     25.81 o
  -4   3  12       20.29       13.67     18.74 o
  -3   3  12      193.99      129.94     17.47 o
  -2   3  12       43.97       30.20      6.78 o
  -1   3  12      509.08      452.94     13.26 o
   0   3  12       84.67       71.12      5.83 o
   1   3  12      574.90      532.91     11.70 o
   2   3  12       42.67       36.17      4.79 o
   3   3  12      204.70      129.32      8.30 o
   4   3  12       22.43       24.14      9.32 o
   5   3  12       19.44        8.60     13.14 o
   6   3  12        2.70      -15.08     13.23 o
   7   3  12       22.74       29.48     14.16 o
  -7   4  12        4.06       23.04     40.90 o
  -6   4  12       46.62        2.47     25.85 o
  -5   4  12       33.77       16.61     20.21 o
  -4   4  12      198.54      203.04     31.90 o
  -3   4  12       78.94       56.13     17.51 o
  -2   4  12       75.12       51.08     15.37 o
  -1   4  12      103.02       95.77      6.39 o
   0   4  12       12.57       84.80      7.85 o
   1   4  12      107.12      102.87      7.24 o
   2   4  12       73.62       53.27      4.22 o
   3   4  12       78.73       58.11      9.08 o
   4   4  12      186.25      172.02     15.01 o
   5   4  12       29.16       32.16     11.18 o
   6   4  12       41.88       35.40     14.69 o
   7   4  12        5.06       19.96     14.76 o
  -6   5  12        4.06        4.06     27.81 o
  -5   5  12        7.74       19.19     19.49 o
  -4   5  12       46.85       53.86     17.77 o
  -3   5  12      160.66      244.49     36.91 o
  -2   5  12       26.14       27.49     12.35 o
  -1   5  12      137.43      168.96     18.05 o
   0   5  12       18.65        4.04      7.32 o
   1   5  12      121.04      161.67     10.32 o
   2   5  12       25.68       31.99      3.76 o
   3   5  12      144.41      188.72     11.90 o
   4   5  12       41.18       36.12     10.94 o
   5   5  12        5.46        2.92     11.24 o
   6   5  12        4.49      -20.07     14.63 o
  -5   6  12        3.12       -6.73     23.79 o
  -4   6  12       51.38       68.82     30.23 o
  -3   6  12        3.21       22.77     29.09 o
  -2   6  12       33.59       44.62     28.68 o
  -1   6  12        4.66        9.84     15.18 o
   0   6  12        9.51       32.75     10.35 o
   1   6  12        3.09        6.73      9.48 o
   2   6  12       48.17       69.40      3.03 o
   3   6  12        1.59        7.95     11.34 o
   4   6  12       58.37       80.86     12.91 o
   5   6  12        5.72        3.82     14.16 o
  -4   7  12        7.88      -23.22     24.05 o
  -3   7  12       14.86       57.58     20.16 o
  -2   7  12        9.67       12.40     20.33 o
  -1   7  12       22.64       23.48     26.57 o
   0   7  12        3.69        5.71      9.48 o
   1   7  12       14.83       26.25      6.27 o
   2   7  12       10.52       10.99     13.75 o
   3   7  12       11.51       31.58     15.06 o
   4   7  12        7.38        9.47     15.70 o
  -1   8  12        1.30       29.86     18.52 o
   0   8  12       24.88       41.69     10.19 o
   1   8  12        1.72       16.36     26.83 o
   1   0  13       11.35       21.11      6.68 o
   2   0  13        3.08       -2.47      6.31 o
   3   0  13       83.71      156.58      9.04 o
   4   0  13       12.71        5.93      6.09 o
   5   0  13        4.74       14.11      7.38 o
   6   0  13        2.44       -0.40      9.43 o
   7   0  13        0.07        4.23     13.72 o
  -7   1  13       29.92       36.32     11.61 o
  -6   1  13      103.68      127.34      9.62 o
  -5   1  13      292.63      235.93     13.11 o
  -4   1  13      185.64      228.28     11.81 o
  -3   1  13        2.39       20.89      5.63 o
  -2   1  13      653.47      689.97     19.18 o
  -1   1  13      218.68      209.22      7.83 o
   0   1  13      936.54      970.00     21.52 o
   1   1  13      231.61      208.49      9.79 o
   2   1  13      660.92      722.04     14.89 o
   3   1  13        1.18        8.96      6.31 o
   4   1  13      159.27      193.60      9.72 o
   5   1  13      275.90      234.30     16.17 o
   6   1  13      101.85      117.54     10.63 o
   7   1  13       27.96       18.91     10.27 o
  -7   2  13       52.45       81.27     12.24 o
  -6   2  13       35.46       40.11      4.99 o
  -5   2  13       62.31       65.50      6.31 o
  -4   2  13      169.58      177.13     10.00 o
  -3   2  13      505.62      520.04     19.02 o
  -2   2  13       17.47       20.69      8.11 o
  -1   2  13      480.01      598.05     16.19 o
   0   2  13       33.94       54.53      7.62 o
   1   2  13      501.03      629.47     14.44 o
   2   2  13       39.54       31.82      5.78 o
   3   2  13      458.93      462.64     15.75 o
   4   2  13      163.75      189.26     13.52 o
   5   2  13       55.53       65.66     12.94 o
   6   2  13       23.74       19.59     14.58 o
   7   2  13       54.06       44.50     18.69 o
  -7   3  13       13.87       11.50     35.32 o
  -6   3  13        2.65       24.36     22.98 o
  -5   3  13       42.72       51.00     21.95 o
  -4   3  13      116.78      124.47     22.34 o
  -3   3  13      132.68      154.89     15.35 o
  -2   3  13      120.56      194.44     17.00 o
  -1   3  13      168.61      180.46      9.66 o
   0   3  13      964.64     1022.60     26.20 o
   1   3  13      180.16      177.96      8.51 o
   2   3  13      178.36      240.84      8.01 o
   3   3  13      115.15      121.52      8.12 o
   4   3  13      120.93      144.14     14.18 o
   5   3  13       35.21       33.69     11.88 o
   6   3  13        4.87        4.43     13.31 o
   7   3  13       13.11        0.50     15.85 o
  -6   4  13        9.65       22.66     28.47 o
  -5   4  13       45.06       46.48     21.80 o
  -4   4  13      174.43      175.67     56.14 o
  -3   4  13       62.22       90.81     15.93 o
  -2   4  13      151.50      147.19     17.79 o
  -1   4  13      320.17      326.28     14.79 o
   0   4  13      626.82      689.82     15.75 o
   1   4  13      306.90      310.59     12.42 o
   2   4  13      171.77      180.07      7.17 o
   3   4  13       52.98       69.06      5.61 o
   4   4  13      186.50      156.93     14.03 o
   5   4  13       48.30       37.73     13.61 o
   6   4  13        8.53        8.26     13.49 o
  -6   5  13       18.61       26.55     22.28 o
  -5   5  13       12.05       -2.22     18.32 o
  -4   5  13      107.45      105.33     23.63 o
  -3   5  13       18.17       11.91     20.83 o
  -2   5  13      215.30      287.51     22.85 o
  -1   5  13      206.91      187.76     11.64 o
   0   5  13      408.94      416.12     13.93 o
   1   5  13      182.45      191.84     11.06 o
   2   5  13      219.95      234.54      7.68 o
   3   5  13       38.36       37.91      9.99 o
   4   5  13      113.52      105.64     13.10 o
   5   5  13       17.47       10.23     11.92 o
   6   5  13       20.60       30.90     13.14 o
  -5   6  13       10.47      -29.18     31.41 o
  -4   6  13       25.00        6.21     23.30 o
  -3   6  13       62.60       45.52     22.56 o
  -2   6  13       73.86       60.83     19.61 o
  -1   6  13       29.50       21.07     17.56 o
   0   6  13      207.89      188.49     10.37 o
   1   6  13       38.07       21.09      8.90 o
   2   6  13       87.68       64.00      8.21 o
   3   6  13       66.71       53.47     10.79 o
   4   6  13       21.47       22.51     10.56 o
   5   6  13        9.45      -12.14     13.72 o
  -3   7  13        3.86       40.55     23.69 o
  -2   7  13       19.15       20.00     20.23 o
  -1   7  13        2.20       18.66     30.57 o
   0   7  13       91.33       78.90     14.93 o
   1   7  13        2.81        6.86      8.19 o
   2   7  13       18.36       13.57     11.63 o
   3   7  13        4.91       25.46     12.83 o
  -1   8  13       10.58       23.44     17.37 o
   0   8  13        6.87        3.26      9.67 o
   1   8  13       10.36       -5.11     18.58 o
   0   0  14      358.25      376.41     25.77 o
   1   0  14        9.58       10.75      7.76 o
   2   0  14       30.71       24.68      6.20 o
   3   0  14      301.23      271.23     10.95 o
   4   0  14       13.11       29.60      8.26 o
   5   0  14       91.08      107.68     13.22 o
   6   0  14       45.84       47.66      9.78 o
   7   0  14       15.84       24.98      9.48 o
  -7   1  14       10.84       10.43      9.58 o
  -6   1  14       58.17       55.33      8.06 o
  -5   1  14      313.58      297.10     11.82 o
  -4   1  14      416.28      368.06     14.64 o
  -3   1  14      188.33      182.00      9.71 o
  -2   1  14     1148.10     1068.21     23.58 o
  -1   1  14      627.43      678.97     18.47 o
   0   1  14     1694.78     1777.73     45.58 o
   1   1  14      609.21      663.75     24.38 o
   2   1  14     1103.05     1049.71     21.68 o
   3   1  14      178.25      156.01     11.06 o
   4   1  14      360.84      338.98     12.12 o
   5   1  14      308.56      284.31     15.64 o
   6   1  14       53.98       58.01     10.24 o
   7   1  14       12.24       16.27     14.08 o
  -7   2  14       38.20       44.50     19.45 o
  -6   2  14       27.83       16.64      5.26 o
  -5   2  14      162.31      139.26      5.86 o
  -4   2  14       42.70       40.78      5.03 o
  -3   2  14      583.40      556.64     17.38 o
  -2   2  14      218.34      222.23      9.26 o
  -1   2  14      694.52      628.62     17.09 o
   0   2  14       28.26       20.62      8.10 o
   1   2  14      542.75      517.44     13.70 o
   2   2  14      207.31      231.37      8.39 o
   3   2  14      568.01      547.55     15.93 o
   4   2  14       49.17       48.91     10.24 o
   5   2  14      161.67      155.48     14.40 o
   6   2  14       31.21       43.50     11.24 o
   7   2  14       44.01       53.22     13.18 o
  -7   3  14        1.70      -14.87     25.23 o
  -6   3  14        5.06       14.16     27.18 o
  -5   3  14        2.33       -5.25     16.68 o
  -4   3  14       32.29       17.90     20.35 o
  -3   3  14       87.72       76.54     17.48 o
  -2   3  14      376.07      311.09     14.10 o
  -1   3  14       30.44       23.84      7.17 o
   0   3  14      272.31      212.85     10.29 o
   1   3  14       28.48       21.23      7.84 o
   2   3  14      380.74      331.88      9.81 o
   3   3  14       79.69       73.18      8.59 o
   4   3  14       38.84       28.29     13.07 o
   5   3  14        0.85       -3.81     10.67 o
   6   3  14        6.28       18.39     14.60 o
   7   3  14        0.89        3.38     13.79 o
  -6   4  14        3.76       34.59     17.73 o
  -5   4  14       84.77       69.45     29.90 o
  -4   4  14       47.05       47.37     29.56 o
  -3   4  14        0.63       -5.93     17.52 o
  -2   4  14       17.95       10.05      4.96 o
  -1   4  14       42.69       39.81      9.38 o
   0   4  14      109.18      100.61     10.20 o
   1   4  14       37.22       56.90      8.33 o
   2   4  14       19.95        9.99      5.33 o
   3   4  14        4.34        5.21      6.46 o
   4   4  14       49.39       37.47     12.48 o
   5   4  14       85.73       98.59     13.22 o
   6   4  14        5.04      -11.17     13.96 o
  -6   5  14        1.58       76.05     32.93 o
  -5   5  14       24.74       20.97     18.24 o
  -4   5  14       11.11       33.32     19.07 o
  -3   5  14       35.92       11.57     17.75 o
  -2   5  14       12.48       28.02     13.44 o
  -1   5  14       17.54        7.20      6.92 o
   0   5  14       37.88        9.52      9.93 o
   1   5  14       18.75       12.80      8.62 o
   2   5  14       15.79       27.65      4.97 o
   3   5  14       41.77       15.60     10.12 o
   4   5  14        6.59       15.63     10.96 o
   5   5  14       24.48       38.10     14.00 o
   6   5  14        0.40       21.91     14.29 o
  -5   6  14       21.33       27.01     27.21 o
  -4   6  14        1.55       -8.11     31.65 o
  -3   6  14       16.87       38.33     32.77 o
  -2   6  14       22.71        7.60     16.85 o
  -1   6  14       63.14      115.91     14.65 o
   0   6  14        2.67       -5.69      8.31 o
   1   6  14       67.99      120.16     12.26 o
   2   6  14       20.70       13.08      3.66 o
   3   6  14       13.77       39.60     12.41 o
   4   6  14        0.61       16.57     10.72 o
   5   6  14       18.17       16.16     14.54 o
  -3   7  14        5.49       47.24     24.03 o
  -2   7  14       22.14       54.57     24.98 o
  -1   7  14       12.17       20.60     23.00 o
   0   7  14       42.61       45.65     18.07 o
   1   7  14       10.47        6.53     12.12 o
   2   7  14       18.59       42.05     13.90 o
   3   7  14        5.65       15.32     12.50 o
   1   0  15      493.92      521.96     18.09 o
   2   0  15      259.29      214.50     10.58 o
   3   0  15      273.82      260.63     13.62 o
   4   0  15       16.86       41.02      6.81 o
   5   0  15       17.94       19.74      7.80 o
   6   0  15       38.90       21.76     10.06 o
   7   0  15        9.86        1.28     10.38 o
  -7   1  15        6.67        1.50      7.99 o
  -6   1  15        9.43        4.20      7.01 o
  -5   1  15        6.08       18.60      6.54 o
  -4   1  15       11.24        5.15      5.51 o
  -3   1  15      106.75      103.33     11.22 o
  -2   1  15      136.32      183.03     11.04 o
  -1   1  15       47.03       58.25      8.98 o
   0   1  15       87.46      107.56      9.77 o
   1   1  15       48.63       60.09      7.70 o
   2   1  15      108.40      144.87      8.28 o
   3   1  15      114.31      115.71      9.39 o
   4   1  15        8.08       -1.09      7.04 o
   5   1  15        7.14       17.76     10.82 o
   6   1  15        6.24        9.15     11.95 o
   7   1  15        6.48        0.41     11.55 o
  -7   2  15       12.78       19.93     13.01 o
  -6   2  15       28.91       18.61      6.47 o
  -5   2  15      110.94       95.94     10.02 o
  -4   2  15      103.09      113.44      8.46 o
  -3   2  15      184.09      188.99     10.78 o
  -2   2  15      440.97      457.44     16.72 o
  -1   2  15      297.78      348.08     12.53 o
   0   2  15       79.52      118.98      8.48 o
   1   2  15      251.80      310.10     15.13 o
   2   2  15      417.45      435.12     13.41 o
   3   2  15      231.03      247.56     13.42 o
   4   2  15      101.79      125.97     11.85 o
   5   2  15      140.16      124.39     12.14 o
   6   2  15       25.98       23.36     10.68 o
   7   2  15       16.80       19.85     14.09 o
  -7   3  15        1.56      -34.58     26.95 o
  -6   3  15       14.19        5.18     31.41 o
  -5   3  15        8.32        8.41     17.79 o
  -4   3  15       44.23       45.78     16.41 o
  -3   3  15      137.14      205.92     21.94 o
  -2   3  15      379.50      430.01     16.63 o
  -1   3  15       26.88       33.17      9.71 o
   0   3  15       24.45       67.84      7.86 o
   1   3  15       40.26       56.98      6.92 o
   2   3  15      365.96      448.08     12.47 o
   3   3  15      160.36      231.17     11.45 o
   4   3  15       20.39       25.08     12.11 o
   5   3  15       11.15       14.20     11.87 o
   6   3  15        8.38        8.88     15.56 o
   7   3  15        1.00       16.41     16.95 o
  -6   4  15        1.85        7.69     18.64 o
  -5   4  15       50.70       72.41     24.57 o
  -4   4  15       61.19       55.33     22.94 o
  -3   4  15      202.38      218.13     19.51 o
  -2   4  15       36.43       15.73      6.11 o
  -1   4  15       68.25       83.66     10.23 o
   0   4  15        8.59       15.48      8.59 o
   1   4  15       81.85      106.67      8.09 o
   2   4  15       24.74       14.38      6.02 o
   3   4  15      178.44      169.26      9.54 o
   4   4  15       52.65       43.87     14.34 o
   5   4  15       47.50       62.03     11.83 o
   6   4  15        0.76        4.01     18.90 o
  -5   5  15        8.60       16.56     30.83 o
  -4   5  15        6.95        9.24     22.70 o
  -3   5  15        2.85        6.40     17.18 o
  -2   5  15       83.15       65.52     18.92 o
  -1   5  15       18.42       14.95      8.93 o
   0   5  15        6.73        3.67      9.39 o
   1   5  15       12.40       13.10      8.14 o
   2   5  15       53.45       43.45      5.71 o
   3   5  15        0.80        6.37     11.49 o
   4   5  15        1.34       -6.50     11.18 o
   5   5  15        8.49        8.07     13.54 o
  -4   6  15       15.43       22.83     25.11 o
  -3   6  15       43.30       26.20     20.50 o
  -2   6  15        6.49        6.12     14.51 o
  -1   6  15       26.32       22.03     17.78 o
   0   6  15        0.40        3.96     11.46 o
   1   6  15       30.86       22.58     10.55 o
   2   6  15        8.17        2.72      3.68 o
   3   6  15       49.94       34.96     14.46 o
   4   6  15       15.17       13.99     14.30 o
  -3   7  15        1.87      -25.31     24.65 o
  -2   7  15       10.08        3.60     19.02 o
  -1   7  15        0.58        5.27     18.52 o
   0   7  15        0.55        5.04     14.79 o
   1   7  15        0.47       -4.16     10.67 o
   2   7  15       12.71       13.15     16.07 o
   3   7  15        1.04        2.30     13.64 o
   0   0  16       25.94       45.68      9.95 o
   1   0  16      211.12      195.15     10.95 o
   2   0  16       90.40       86.03      9.31 o
   3   0  16       51.94       54.98     10.68 o
   4   0  16       30.94       43.83      6.72 o
   5   0  16      120.83      121.91     10.45 o
   6   0  16        4.11       15.26      8.76 o
   7   0  16        0.87       10.21     11.96 o
  -7   1  16       11.07        5.28     11.00 o
  -6   1  16       16.88       15.10      9.61 o
  -5   1  16       34.93       39.17      6.09 o
  -4   1  16       31.46       26.25      7.42 o
  -3   1  16       60.17       52.73      8.90 o
  -2   1  16      177.21      154.26     10.37 o
  -1   1  16      958.43     1018.00     27.89 o
   0   1  16      295.51      267.06     12.24 o
   1   1  16     1010.02     1100.74     33.05 o
   2   1  16      217.69      207.14      9.40 o
   3   1  16       88.38       87.65      9.07 o
   4   1  16       21.48       18.53      9.29 o
   5   1  16       36.87       38.47     10.91 o
   6   1  16       10.91       14.34     10.17 o
   7   1  16        8.15        2.56     11.15 o
  -7   2  16        7.51       10.43      9.94 o
  -6   2  16       22.26       15.35      6.79 o
  -5   2  16       15.07        7.37      5.65 o
  -4   2  16       38.85       47.62      8.74 o
  -3   2  16      104.14       57.67     11.08 o
  -2   2  16      102.37      129.03      8.69 o
  -1   2  16       26.19       47.12      8.03 o
   0   2  16       12.54        4.29      9.80 o
   1   2  16       41.39       60.16      9.16 o
   2   2  16       65.96       88.76      8.97 o
   3   2  16      107.30       76.24     10.00 o
   4   2  16       23.00       30.88      7.59 o
   5   2  16       18.24       14.18     11.27 o
   6   2  16       21.38       30.35     13.50 o
   7   2  16        5.34      -12.48     14.43 o
  -6   3  16        5.48      -27.13     18.09 o
  -5   3  16       27.00       13.25     18.78 o
  -4   3  16       14.65       15.62     16.68 o
  -3   3  16      255.10      225.26     15.92 o
  -2   3  16       27.00       34.56      8.87 o
  -1   3  16      221.68      153.17     10.83 o
   0   3  16       19.73        5.47     11.09 o
   1   3  16      242.13      159.68     10.38 o
   2   3  16       16.70       34.15      7.85 o
   3   3  16      251.32      247.18     12.81 o
   4   3  16       10.05       25.26      8.92 o
   5   3  16       33.55       16.50     12.51 o
   6   3  16        4.60       14.08     15.00 o
  -6   4  16        1.42       -9.50     46.93 o
  -5   4  16       10.40       13.89     29.95 o
  -4   4  16        6.59        2.65     30.52 o
  -3   4  16       57.78       20.66     17.28 o
  -2   4  16       90.35      101.86     10.80 o
  -1   4  16       46.68       61.00     10.19 o
   0   4  16       85.67      155.70     10.36 o
   1   4  16       49.78       47.90      8.21 o
   2   4  16       85.59       94.84      8.09 o
   3   4  16       65.01       41.81      8.57 o
   4   4  16        9.41       12.35     12.05 o
   5   4  16       15.27       -3.08     11.36 o
   6   4  16        2.23        5.60     14.82 o
  -5   5  16        1.30       13.42     19.35 o
  -4   5  16       35.73       38.30     20.08 o
  -3   5  16       41.31       45.25     17.97 o
  -2   5  16       19.25       21.71     15.42 o
  -1   5  16        5.85       26.96      7.34 o
   0   5  16      151.97      221.64     12.29 o
   1   5  16        7.49       26.47      8.99 o
   2   5  16       17.99       36.03      6.09 o
   3   5  16       44.15       48.84      7.41 o
   4   5  16       33.81       31.68     13.55 o
   5   5  16        1.51       -4.26     12.55 o
  -4   6  16       14.66       31.46     34.86 o
  -3   6  16       39.34       30.75     27.08 o
  -2   6  16       58.36       97.33     16.69 o
  -1   6  16        2.21        4.88     16.64 o
   0   6  16       37.93       91.23     12.12 o
   1   6  16        2.73        8.71     10.21 o
   2   6  16       59.91       82.64      5.83 o
   3   6  16       35.76       28.71     14.72 o
   4   6  16       15.47       32.52     12.55 o
  -3   7  16        1.98       31.59     21.91 o
  -2   7  16        0.72        2.70     25.96 o
  -1   7  16       19.57       41.78     22.45 o
   0   7  16        4.06      -17.37     17.21 o
   1   7  16       15.47       16.56      7.93 o
   2   7  16        1.86       -7.18     11.92 o
   3   7  16        2.35      -11.55     13.92 o
   1   0  17        3.04       12.63      9.12 o
   2   0  17       64.60       65.46     10.85 o
   3   0  17       43.99       12.85      8.99 o
   4   0  17        4.34        0.96      8.11 o
   5   0  17       60.53       26.03     11.21 o
   6   0  17       51.83       43.62     15.07 o
   7   0  17        3.29       -8.80     11.07 o
  -7   1  17       13.37       11.17      8.97 o
  -6   1  17       29.38       46.94      9.42 o
  -5   1  17       41.65       36.80      8.70 o
  -4   1  17      108.46       90.17      8.44 o
  -3   1  17      176.14      180.84     13.04 o
  -2   1  17      152.00      200.57     12.34 o
  -1   1  17       38.69       37.98     12.49 o
   0   1  17        7.86       15.34     10.40 o
   1   1  17       25.25       40.16      7.72 o
   2   1  17      145.19      195.31     11.59 o
   3   1  17      140.27      166.10     15.19 o
   4   1  17      101.27      105.85     13.46 o
   5   1  17       27.84       24.87     14.26 o
   6   1  17       28.81       42.59     11.40 o
   7   1  17        9.59       12.25     11.87 o
  -7   2  17        0.91       15.44     11.75 o
  -6   2  17       70.85       82.22     31.30 o
  -5   2  17       19.96        6.82      6.29 o
  -4   2  17      140.46      179.55     17.57 o
  -3   2  17       46.74       46.25     11.03 o
  -2   2  17       20.59       34.36      7.98 o
  -1   2  17       80.29       74.06      8.65 o
   0   2  17      265.33      343.16     12.39 o
   1   2  17       85.02       77.88      8.89 o
   2   2  17        9.13       21.57      7.75 o
   3   2  17       51.47       33.13      9.83 o
   4   2  17      140.08      156.32     13.55 o
   5   2  17       20.75       10.93     13.17 o
   6   2  17       78.13       71.59     15.84 o
   7   2  17        0.89       22.45     13.61 o
  -6   3  17        4.94        6.88     32.11 o
  -5   3  17       43.52       43.06     23.48 o
  -4   3  17       27.76       27.89     20.32 o
  -3   3  17      118.81      103.17     16.59 o
  -2   3  17        9.52       15.90      7.22 o
  -1   3  17      157.57      197.60     11.86 o
   0   3  17       98.60      109.97      9.51 o
   1   3  17      201.69      268.18     12.38 o
   2   3  17        7.50       13.70      7.78 o
   3   3  17      156.56      173.89     14.95 o
   4   3  17       30.95       25.31      7.71 o
   5   3  17       41.15       54.70     15.56 o
   6   3  17        5.93       -4.27     13.67 o
  -6   4  17       11.73        9.82     21.49 o
  -5   4  17        2.35       -7.87     25.10 o
  -4   4  17      122.95      162.20     24.40 o
  -3   4  17       36.96       26.18     15.52 o
  -2   4  17       12.56        7.70      8.09 o
  -1   4  17       79.07       67.24     11.66 o
   0   4  17      192.57      197.30     12.46 o
   1   4  17       80.97       55.06      9.79 o
   2   4  17       27.19       40.79      8.02 o
   3   4  17       38.84       20.80      9.88 o
   4   4  17      134.97      134.09     14.90 o
   5   4  17        3.70        7.09     14.22 o
   6   4  17       13.36       25.79     14.21 o
  -5   5  17        4.12      -20.34     23.90 o
  -4   5  17        2.21      -17.93     20.40 o
  -3   5  17       19.78      -15.30     21.36 o
  -2   5  17        0.90        3.46      4.98 o
  -1   5  17       42.10       29.40     11.09 o
   0   5  17       31.18       24.68      8.25 o
   1   5  17       36.52       32.36     10.61 o
   2   5  17        0.92        3.23      6.41 o
   3   5  17       11.88        6.04      6.71 o
   4   5  17        2.75       19.06     13.42 o
   5   5  17        1.32       -8.99     13.34 o
  -4   6  17        9.27       25.08     26.58 o
  -3   6  17        0.95       10.19     20.69 o
  -2   6  17        4.22       25.56     24.87 o
  -1   6  17        1.26        6.13      7.53 o
   0   6  17       47.56       23.76     11.65 o
   1   6  17        0.97      -12.63     13.65 o
   2   6  17        5.65        1.15      9.31 o
   3   6  17        1.74        0.89     14.66 o
   4   6  17        7.46       13.43     14.68 o
  -2   7  17        1.35       -6.80     21.23 o
  -1   7  17        8.82       11.25     22.89 o
   0   7  17        3.92       19.88     17.35 o
   1   7  17       10.15       16.48     15.26 o
   2   7  17        1.21       -2.46     12.88 o
   0   0  18       56.77       40.11     13.03 o
   1   0  18       17.63       25.04     11.06 o
   2   0  18       46.34       35.68      9.97 o
   3   0  18      261.92      307.61     28.24 o
   4   0  18       16.43       22.76      9.51 o
   5   0  18        7.72        3.96      7.82 o
   6   0  18       53.96       41.26     13.56 o
   7   0  18       20.47       12.81     10.76 o
  -7   1  18       16.11       32.03     22.44 o
  -6   1  18       27.01       29.96     10.74 o
  -5   1  18       88.82       93.88     13.33 o
  -4   1  18      157.45      157.67      9.83 o
  -3   1  18       40.49       40.53     10.52 o
  -2   1  18       60.71       40.79     12.12 o
  -1   1  18       57.91       38.08      9.46 o
   0   1  18       48.62       60.64     11.34 o
   1   1  18       64.37       69.44      8.08 o
   2   1  18       70.77       66.88     10.83 o
   3   1  18       39.22       47.57     11.64 o
   4   1  18      153.13      169.77     11.90 o
   5   1  18       87.52      103.11     15.08 o
   6   1  18       25.54       16.95     15.67 o
   7   1  18       18.11       28.46     14.61 o
  -6   2  18       26.12       49.54     26.88 o
  -5   2  18       18.69        9.73      4.97 o
  -4   2  18      255.24      251.85     15.53 o
  -3   2  18        7.93        8.24      8.77 o
  -2   2  18      485.52      432.91     16.01 o
  -1   2  18       33.15       40.39      9.93 o
   0   2  18      111.58      101.16      9.72 o
   1   2  18       25.20       28.88      8.36 o
   2   2  18      486.78      477.63     14.36 o
   3   2  18        5.95       11.80      9.09 o
   4   2  18      265.30      231.96     12.84 o
   5   2  18       16.68        9.15     12.26 o
   6   2  18       29.90       28.54     14.91 o
  -6   3  18        8.36        1.13     28.24 o
  -5   3  18        8.63      -16.13     18.10 o
  -4   3  18       13.31        9.70     21.17 o
  -3   3  18        7.68       17.79      7.33 o
  -2   3  18      160.45      167.38     13.02 o
  -1   3  18      527.83      386.41     16.41 o
   0   3  18       26.71       19.50      8.86 o
   1   3  18      517.14      397.32     19.02 o
   2   3  18      159.75      175.56     11.19 o
   3   3  18       15.06        8.68      8.40 o
   4   3  18       16.40       24.27     10.65 o
   5   3  18        5.63       11.29     13.59 o
   6   3  18        7.50       23.94     14.60 o
  -5   4  18       12.11        8.74     27.15 o
  -4   4  18        1.59        9.29     16.60 o
  -3   4  18       14.93        5.84     17.90 o
  -2   4  18       15.10        6.17      8.34 o
  -1   4  18       17.38        1.11      9.36 o
   0   4  18       84.36       34.57     11.08 o
   1   4  18       18.58        8.59      7.78 o
   2   4  18       20.22       10.41      7.20 o
   3   4  18       15.41        1.31      7.68 o
   4   4  18        4.15       -0.06      9.25 o
   5   4  18       11.41       17.84     15.52 o
  -5   5  18        6.55        8.21     22.32 o
  -4   5  18        4.41        0.98     20.52 o
  -3   5  18        2.09        0.76     20.79 o
  -2   5  18        8.33       -1.87      9.81 o
  -1   5  18       21.47       24.82      8.48 o
   0   5  18        0.33        3.75     11.34 o
   1   5  18       23.67       29.26      7.88 o
   2   5  18        9.57        1.39      6.93 o
   3   5  18        4.02        5.37      7.83 o
   4   5  18        4.40        1.34     14.69 o
   5   5  18        6.67      -19.15     14.72 o
  -4   6  18        2.78       15.31     27.19 o
  -3   6  18        7.76       17.36     33.29 o
  -2   6  18        7.31       44.97     25.84 o
  -1   6  18        6.37       11.64     14.29 o
   0   6  18       14.06       21.19     10.77 o
   1   6  18        7.18       16.22      8.33 o
   2   6  18        6.07       24.38      9.56 o
   3   6  18        7.28        1.36     15.64 o
   4   6  18        1.23       12.73     14.67 o
  -2   7  18        0.54        4.09     34.05 o
  -1   7  18        2.76        8.83     20.48 o
   0   7  18        6.64        9.91     14.38 o
   1   7  18        4.09       12.83     17.59 o
   2   7  18        0.89       14.79     13.97 o
   1   0  19      106.58      130.03     12.59 o
   2   0  19       52.28       39.60     11.02 o
   3   0  19       88.69      138.97     14.39 o
   4   0  19        2.56        6.27      9.99 o
   5   0  19       10.29       25.02      9.80 o
   6   0  19       28.14       15.62      8.75 o
  -6   1  19        9.24       16.40     10.15 o
  -5   1  19       23.71       16.02      8.52 o
  -4   1  19      107.16      143.39     14.93 o
  -3   1  19      129.91      108.03     15.38 o
  -2   1  19       68.88      107.96     11.91 o
  -1   1  19       74.07       75.98     12.40 o
   0   1  19       18.88       47.25     11.99 o
   1   1  19       74.61       88.83      9.83 o
   2   1  19       71.26      111.37     13.32 o
   3   1  19      122.19      126.33     14.43 o
   4   1  19      112.86      157.56     13.61 o
   5   1  19       19.16       20.11     11.00 o
   6   1  19        6.60        4.55     12.36 o
  -6   2  19       15.40       -6.99     27.11 o
  -5   2  19       22.50       27.22      7.27 o
  -4   2  19        6.79       11.85      7.82 o
  -3   2  19       36.24       21.83      9.40 o
  -2   2  19      141.84      142.18     12.39 o
  -1   2  19       53.97       95.44     10.23 o
   0   2  19      111.89      105.44     12.47 o
   1   2  19       43.92       69.30      9.56 o
   2   2  19      133.97      174.39     11.92 o
   3   2  19       25.43       22.13     11.41 o
   4   2  19        3.55        3.87     10.76 o
   5   2  19       28.05       33.63     13.00 o
   6   2  19       13.31       17.48     14.09 o
  -6   3  19       10.95        6.98     41.82 o
  -5   3  19        4.76       29.32     25.51 o
  -4   3  19       13.27       26.84     27.18 o
  -3   3  19        7.33        0.86      7.89 o
  -2   3  19      163.13      199.44     16.29 o
  -1   3  19       56.16       70.69     12.47 o
   0   3  19        2.05       24.71     11.58 o
   1   3  19       59.42       62.73      9.34 o
   2   3  19      165.41      248.06     16.00 o
   3   3  19       10.27        9.41     11.89 o
   4   3  19        8.24        9.56      9.60 o
   5   3  19        5.97       -4.46     15.21 o
   6   3  19        8.11       -7.20     15.16 o
  -5   4  19        1.69       31.00     36.61 o
  -4   4  19       14.32       40.08     20.43 o
  -3   4  19       20.79       10.95     18.73 o
  -2   4  19       26.10       20.02      9.37 o
  -1   4  19       46.16       33.14      8.94 o
   0   4  19       91.19       65.09     11.31 o
   1   4  19       31.90       20.49     13.44 o
   2   4  19       23.48       27.46      8.03 o
   3   4  19       15.21       23.85      8.37 o
   4   4  19        9.84       12.02      9.03 o
   5   4  19        1.13        4.24     16.50 o
  -4   5  19        1.60        5.11     56.22 o
  -3   5  19       11.10       -2.08     25.26 o
  -2   5  19       22.37       10.21      6.77 o
  -1   5  19       64.60       29.62     12.04 o
   0   5  19        7.03        1.06     10.36 o
   1   5  19       66.55       63.78     11.70 o
   2   5  19       16.65        7.46      6.88 o
   3   5  19       11.43       19.92      9.05 o
   4   5  19        1.26        7.31     15.24 o
  -3   6  19        7.54       36.03     25.38 o
  -2   6  19        7.00       19.30     20.72 o
  -1   6  19        7.81       20.63     15.82 o
   0   6  19        8.48       -5.51     10.38 o
   1   6  19        8.06       -0.72      9.85 o
   2   6  19        6.29       15.06     14.29 o
   3   6  19        8.46      -11.49     17.59 o
  -1   7  19        7.22        4.45     17.82 o
   0   7  19        2.41       17.84      9.65 o
   1   7  19        7.12       -5.67     16.20 o
   0   0  20       28.56       21.40     20.94 o
   1   0  20       91.93       89.07     11.62 o
   2   0  20       29.88       24.05     10.01 o
   3   0  20       12.61       18.42     16.16 o
   4   0  20       44.73       37.52     13.09 o
   5   0  20        5.10        4.39     10.50 o
   6   0  20        2.67       -1.38     10.42 o
  -6   1  20        8.54       14.32      9.20 o
  -5   1  20       33.61       26.87     10.46 o
  -4   1  20       17.01       14.39     14.12 o
  -3   1  20       11.24        8.69     11.77 o
  -2   1  20        3.13        0.75     10.70 o
  -1   1  20       29.99       25.00     13.86 o
   0   1  20       21.03       16.71     11.21 o
   1   1  20       29.35       26.38     11.92 o
   2   1  20       10.59       17.99     11.62 o
   3   1  20       11.44       11.86     11.27 o
   4   1  20       20.04       19.67     13.12 o
   5   1  20       34.68       30.67     10.14 o
   6   1  20        5.39       11.84     12.57 o
  -6   2  20        7.69       11.21     22.12 o
  -5   2  20        2.14        7.89     12.32 o
  -4   2  20       21.81       13.69      6.01 o
  -3   2  20       73.99       60.70     13.17 o
  -2   2  20       38.28       31.39      9.94 o
  -1   2  20       18.22        7.99      9.96 o
   0   2  20       83.06       98.37     11.62 o
   1   2  20       25.75       18.31     11.23 o
   2   2  20       38.04       50.61     10.21 o
   3   2  20       67.93       66.96     11.63 o
   4   2  20       20.81       13.95     13.37 o
   5   2  20        2.73        8.06     24.28 o
   6   2  20        6.77        7.67     13.50 o
  -6   3  20        5.41       10.08     30.74 o
  -5   3  20        0.80       23.26     33.05 o
  -4   3  20       42.97       53.87     19.96 o
  -3   3  20       44.59       39.63      9.47 o
  -2   3  20        7.99       17.71      9.97 o
  -1   3  20      288.68      300.16     17.81 o
   0   3  20        8.68       46.51     13.90 o
   1   3  20      289.17      300.12     13.09 o
   2   3  20        4.25       29.69     10.40 o
   3   3  20       44.31       37.93     14.10 o
   4   3  20       37.88       37.94      9.67 o
   5   3  20        1.21       16.81     15.27 o
   6   3  20        6.50       -2.68     25.27 o
  -5   4  20        6.59       -6.10     29.92 o
  -4   4  20        1.73       15.69     18.07 o
  -3   4  20       12.00        2.82     28.34 o
  -2   4  20        8.19        6.41      9.25 o
  -1   4  20       66.03       55.34     11.31 o
   0   4  20       72.52       52.23     14.01 o
   1   4  20       68.46       54.68     10.80 o
   2   4  20        7.77       14.06      8.25 o
   3   4  20       12.78        3.39     11.42 o
   4   4  20        2.27       -2.15      9.64 o
   5   4  20        8.26       -1.94     15.59 o
  -4   5  20        0.66       26.78     50.11 o
  -3   5  20        0.03       12.67     18.11 o
  -2   5  20       28.69       51.77     22.91 o
  -1   5  20        2.88       -1.39      8.45 o
   0   5  20       29.66       39.07     15.06 o
   1   5  20        2.80       20.41     15.07 o
   2   5  20       26.58       53.03      8.81 o
   3   5  20        0.10        3.13     10.19 o
   4   5  20        0.14        9.51     14.12 o
  -3   6  20        5.90       15.26     26.99 o
  -2   6  20        1.40       -3.09     17.45 o
  -1   6  20        1.24        3.43     11.51 o
   0   6  20        0.00       10.90     23.98 o
   1   6  20        0.59       34.80     13.21 o
   2   6  20        1.13      -10.15     16.30 o
   3   6  20        5.61       53.04     18.31 o
   1   0  21       64.65       61.22     13.14 o
   2   0  21       15.18       30.93     11.50 o
   3   0  21        5.55        5.85     14.16 o
   4   0  21       81.10       29.72     14.66 o
   5   0  21        0.14       -1.82      9.37 o
   6   0  21       25.53       62.12     14.04 o
  -6   1  21        9.77       14.55      8.19 o
  -5   1  21        6.78       14.16      7.92 o
  -4   1  21       62.41       52.05     13.41 o
  -3   1  21       61.29       51.92     16.12 o
  -2   1  21       25.01       31.17     12.24 o
  -1   1  21      159.96      156.95     24.90 o
   0   1  21        8.36        3.60     11.00 o
   1   1  21      156.20      163.24     14.26 o
   2   1  21       25.23       36.39     12.86 o
   3   1  21       58.27       76.10     14.85 o
   4   1  21       62.17       54.48     15.64 o
   5   1  21        5.81       23.78     13.78 o
   6   1  21       11.94        5.20     13.22 o
  -6   2  21        5.47        0.66     28.93 o
  -5   2  21        7.76       14.65      6.99 o
  -4   2  21        4.50       -2.42     13.38 o
  -3   2  21       32.94       37.27     13.50 o
  -2   2  21       31.91       10.28     12.13 o
  -1   2  21      112.56      121.72     14.09 o
   0   2  21       17.37       29.38     12.93 o
   1   2  21      101.31      105.26     12.83 o
   2   2  21       32.22       19.97     10.52 o
   3   2  21       24.96       38.78     14.79 o
   4   2  21        5.79       18.39     16.65 o
   5   2  21        4.94        3.11     11.36 o
   6   2  21        6.50       17.91     16.34 o
  -5   3  21       13.15       55.21     22.68 o
  -4   3  21       61.42       50.20     21.21 o
  -3   3  21       12.99       17.12     10.42 o
  -2   3  21       67.09       46.45     10.05 o
  -1   3  21       53.22       65.72     12.18 o
   0   3  21      126.82      196.86     14.81 o
   1   3  21       58.36       73.30     11.08 o
   2   3  21       80.94       70.91     10.67 o
   3   3  21       15.93       27.60     13.62 o
   4   3  21       67.73       62.16     13.10 o
   5   3  21       12.33        5.55     16.74 o
  -5   4  21        0.54        6.19     41.82 o
  -4   4  21        5.71        7.72     21.52 o
  -3   4  21        2.24       -0.30      7.83 o
  -2   4  21       38.26       31.37     10.89 o
  -1   4  21        9.67       11.55     12.15 o
   0   4  21      129.48      138.91     12.26 o
   1   4  21        8.52       14.98     11.31 o
   2   4  21       41.63       50.13     10.99 o
   3   4  21        1.74        0.95     12.62 o
   4   4  21        5.90        7.43     10.58 o
   5   4  21        1.54       22.07     17.46 o
  -4   5  21        0.98       -5.54     29.72 o
  -3   5  21        2.58       -2.70     22.43 o
  -2   5  21        1.98        4.22      9.10 o
  -1   5  21        5.48       -3.13     15.00 o
   0   5  21       14.41       -1.63     12.65 o
   1   5  21        6.41       20.85     13.82 o
   2   5  21        3.61        1.88     10.01 o
   3   5  21        2.91        8.09     20.22 o
   4   5  21        1.97       26.69     14.87 o
  -2   6  21        3.80       11.52     22.39 o
  -1   6  21        0.74        7.80     22.61 o
   0   6  21        1.10       15.78     14.11 o
   1   6  21        0.64       14.00     12.10 o
   2   6  21        3.08       10.15     16.42 o
   0   0  22       87.56      126.66     16.88 o
   1   0  22       50.96       41.03     14.90 o
   2   0  22       30.20       37.15     13.28 o
   3   0  22       18.69       12.41     20.66 o
   4   0  22       78.07      103.07     18.82 o
   5   0  22       13.55       18.46     10.96 o
   6   0  22       26.23       42.34     13.24 o
  -6   1  22        2.14       31.98     11.47 o
  -5   1  22       15.97       30.20     11.36 o
  -4   1  22        8.89       -3.62     17.56 o
  -3   1  22       72.79       40.43     16.46 o
  -2   1  22        8.82        6.55     12.48 o
  -1   1  22       12.00       -1.03     12.62 o
   0   1  22       57.24       60.04     12.42 o
   1   1  22       15.90       10.34     10.30 o
   2   1  22        7.62       22.19     12.40 o
   3   1  22       80.73       75.78     14.41 o
   4   1  22        6.92       20.26     14.44 o
   5   1  22       15.74       27.76     13.64 o
   6   1  22        2.30      -12.72     16.76 o
  -5   2  22       11.91        2.78      8.25 o
  -4   2  22       23.20       42.51     13.07 o
  -3   2  22        2.20        7.70     13.23 o
  -2   2  22       44.31       32.24     11.88 o
  -1   2  22       30.23       32.01     11.59 o
   0   2  22      225.99      224.84     18.23 o
   1   2  22       28.86       29.82     10.41 o
   2   2  22       42.67       35.64     11.54 o
   3   2  22        3.16        0.89     14.54 o
   4   2  22       27.26       35.33     15.78 o
   5   2  22       12.00        7.62     11.34 o
  -5   3  22        0.44      -22.90     27.23 o
  -4   3  22        3.60       -1.51      8.91 o
  -3   3  22        7.60        9.61      7.30 o
  -2   3  22       21.47       22.45      9.38 o
  -1   3  22       32.32       31.19     10.60 o
   0   3  22      175.24      178.51     18.39 o
   1   3  22       28.48       29.49     10.34 o
   2   3  22       21.37       26.04     10.21 o
   3   3  22        7.08        3.00     12.66 o
   4   3  22        3.02       19.08     13.45 o
   5   3  22        0.76       20.76     17.94 o
  -4   4  22        6.84       17.71     22.44 o
  -3   4  22        3.56        2.20     11.39 o
  -2   4  22       53.12       18.20      7.37 o
  -1   4  22       31.06       20.01     12.00 o
   0   4  22       45.00       31.01     11.84 o
   1   4  22       29.99       31.42      9.84 o
   2   4  22       56.68       54.14     20.44 o
   3   4  22        2.94       -8.34     16.10 o
   4   4  22        6.01       13.67     11.46 o
  -3   5  22        1.65      -10.54     19.43 o
  -2   5  22        0.75        7.70      9.92 o
  -1   5  22        7.02       26.41     17.59 o
   0   5  22        1.28       -4.23     11.43 o
   1   5  22        7.49       24.51     11.60 o
   2   5  22        0.98       17.86     14.56 o
   3   5  22        2.27       11.83     21.29 o
  -2   6  22        5.93      -13.86     19.80 o
  -1   6  22        4.23        3.00     17.15 o
   0   6  22        0.10        7.22     10.93 o
   1   6  22        3.77       15.49     11.92 o
   2   6  22        6.92       21.48     15.11 o
   1   0  23       32.30       25.21     12.77 o
   2   0  23        2.39        8.21     13.83 o
   3   0  23       69.29       72.99     24.90 o
   4   0  23        5.83        5.13     15.63 o
   5   0  23       10.26       33.86     14.09 o
  -5   1  23        6.70       26.82     13.03 o
  -4   1  23       13.42       32.62     15.18 o
  -3   1  23        8.09        0.03     15.81 o
  -2   1  23       19.29       19.06     12.20 o
  -1   1  23       98.67      103.04     22.25 o
   0   1  23        5.71        4.19     11.75 o
   1   1  23      104.97      117.52     13.15 o
   2   1  23       19.17        9.95     11.68 o
   3   1  23       10.74       29.49     13.77 o
   4   1  23       13.29       14.13     14.60 o
   5   1  23        7.91       22.15     15.41 o
  -5   2  23        1.38       16.55     21.40 o
  -4   2  23        8.07       33.55     15.31 o
  -3   2  23        7.25       18.09     11.94 o
  -2   2  23       20.51       26.45     13.63 o
  -1   2  23       44.58       30.24     12.67 o
   0   2  23        0.72        7.69     12.76 o
   1   2  23       44.11       25.31     10.50 o
   2   2  23       16.64       31.37     10.77 o
   3   2  23        7.09        4.93     15.53 o
   4   2  23        6.71        9.89     14.23 o
   5   2  23        1.31       -6.98     15.21 o
  -5   3  23        3.55        0.65     20.73 o
  -4   3  23        6.44        9.94     19.53 o
  -3   3  23       25.39       37.80     11.48 o
  -2   3  23        8.25      -11.97     13.57 o
  -1   3  23       28.08       18.43     11.37 o
   0   3  23        0.00       -1.52     13.38 o
   1   3  23       29.92       42.22     13.79 o
   2   3  23        7.81       10.70     11.73 o
   3   3  23       24.53       24.36     15.32 o
   4   3  23        7.08       -6.60     15.22 o
   5   3  23        3.33       28.76     17.56 o
  -4   4  23        4.27       41.42     28.01 o
  -3   4  23        0.10      -24.37     19.30 o
  -2   4  23       59.75       50.41     15.92 o
  -1   4  23        6.01       -8.33     10.89 o
   0   4  23        3.56        5.78     14.04 o
   1   4  23        6.00        6.96     10.94 o
   2   4  23       56.36       58.24     10.38 o
   3   4  23        0.15       12.41     13.34 o
   4   4  23        2.95        6.28     20.67 o
  -3   5  23        3.37        2.48     31.70 o
  -2   5  23       18.12       15.54     18.96 o
  -1   5  23        1.81       14.51      8.85 o
   0   5  23        0.43       -8.94     24.43 o
   1   5  23        1.06        9.72     10.75 o
   2   5  23       18.47       24.21     16.82 o
   3   5  23        4.37       -2.49     18.39 o
   0   6  23        5.92       11.07     22.70 o
   0   0  24        9.03       16.33     21.55 o
   1   0  24      115.05      111.02     15.28 o
   2   0  24       15.60       20.11     16.48 o
   3   0  24       12.57       26.71     17.20 o
   4   0  24        1.30        0.82     18.85 o
   5   0  24       17.44       17.18     13.59 o
  -5   1  24        0.39       17.43     13.16 o
  -4   1  24       16.43       10.85     17.25 o
  -3   1  24       25.05       23.95     15.14 o
  -2   1  24       13.57      -11.43     13.71 o
  -1   1  24        8.61        4.24     13.12 o
   0   1  24        5.22       10.00     13.12 o
   1   1  24        6.72        7.21     11.29 o
   2   1  24       15.65       22.14     13.00 o
   3   1  24       25.87        5.20     15.69 o
   4   1  24       15.00       -0.42     14.79 o
   5   1  24        0.85       20.89     13.23 o
  -5   2  24       20.09       30.29     21.20 o
  -4   2  24        1.88       13.96     13.61 o
  -3   2  24       53.63       52.98     13.06 o
  -2   2  24        7.25       12.37     13.39 o
  -1   2  24       21.39       19.23     13.87 o
   0   2  24       52.81       65.39     13.46 o
   1   2  24       19.78       16.78     13.99 o
   2   2  24        8.51        6.82     12.04 o
   3   2  24       50.75       62.10     10.99 o
   4   2  24        1.03       18.87     14.70 o
   5   2  24       18.72       20.68     13.66 o
  -4   3  24        3.39        6.18     44.89 o
  -3   3  24       14.33       21.06      7.82 o
  -2   3  24       26.32       26.37     13.38 o
  -1   3  24       29.08       26.53     10.52 o
   0   3  24       44.60       41.38     15.10 o
   1   3  24       31.52       27.37     11.95 o
   2   3  24       25.04       33.01     14.02 o
   3   3  24       13.80       19.49     16.14 o
   4   3  24        3.59       21.39     13.98 o
  -4   4  24        3.25      -18.13     25.05 o
  -3   4  24       15.69        4.20     21.65 o
  -2   4  24        0.61        7.87     10.77 o
  -1   4  24        6.80       23.88      9.48 o
   0   4  24       10.26       -5.51     12.22 o
   1   4  24        6.62       17.60     10.52 o
   2   4  24        0.85        4.17     12.82 o
   3   4  24       14.72       27.49     17.27 o
   4   4  24        3.81       -4.53     19.05 o
  -2   5  24        5.18        7.71     23.56 o
  -1   5  24        1.53        2.25     11.08 o
   0   5  24        0.00       34.02     12.30 o
   1   5  24        1.38       17.88     13.34 o
   2   5  24        4.90       -4.39     15.01 o
   1   0  25        6.39        1.73     16.87 o
   2   0  25        1.45        7.50     18.70 o
   3   0  25        6.02        1.89     20.25 o
   4   0  25       55.20       75.69     24.52 o
   5   0  25        0.02       22.28     13.54 o
  -5   1  25        4.62       28.36     14.03 o
  -4   1  25       10.48       35.23     17.96 o
  -3   1  25       31.31       22.33     17.70 o
  -2   1  25        8.69        6.08     15.19 o
  -1   1  25        2.00        1.53     14.50 o
   0   1  25        3.04        0.08     14.96 o
   1   1  25        1.80        8.15     12.98 o
   2   1  25        8.58       -6.74     13.07 o
   3   1  25       30.02       35.61     21.29 o
   4   1  25        9.93       25.29     18.71 o
   5   1  25        4.04        7.06     12.34 o
  -4   2  25        3.24       11.70     10.48 o
  -3   2  25       20.37       17.58     16.59 o
  -2   2  25       12.90        9.49     10.95 o
  -1   2  25       11.51        7.34     17.08 o
   0   2  25        5.00       -1.57     11.79 o
   1   2  25        9.93       22.23     14.33 o
   2   2  25       13.38       20.19     12.75 o
   3   2  25       22.85       16.76     10.77 o
   4   2  25        3.21        2.74     13.92 o
  -4   3  25        6.09       -5.53     24.13 o
  -3   3  25        0.60      -15.20     20.74 o
  -2   3  25       14.21       -8.21     13.12 o
  -1   3  25       12.80       -5.14     11.65 o
   0   3  25        0.74        9.78     13.04 o
   1   3  25       12.36       16.35     10.52 o
   2   3  25       15.60        6.27     12.77 o
   3   3  25        0.80      -14.49     16.26 o
   4   3  25        7.36        3.30     13.68 o
  -3   4  25        1.97       21.68     25.06 o
  -2   4  25       10.62      -14.36     11.80 o
  -1   4  25       16.33       10.26     14.62 o
   0   4  25        6.38       12.70     18.34 o
   1   4  25       17.46       17.41     10.43 o
   2   4  25       10.00       -7.11     11.11 o
   3   4  25        1.64       20.58     21.68 o
  -1   5  25        1.64       22.27     20.91 o
   0   5  25        0.65       22.11     15.53 o
   1   5  25        1.87        3.71     12.77 o
   0   0  26       16.29        5.08     19.97 o
   1   0  26        3.41        3.05     15.63 o
   2   0  26        8.50       -4.69     16.12 o
   3   0  26        0.34       -8.81     21.73 o
   4   0  26       49.96       78.75     18.16 o
  -4   1  26       18.32       20.91     16.69 o
  -3   1  26       32.31       63.67     16.78 o
  -2   1  26        3.49        6.53     15.82 o
  -1   1  26        8.42       -7.76     16.49 o
   0   1  26       22.61       19.13     14.91 o
   1   1  26        8.43        8.42     14.42 o
   2   1  26        2.77       -0.95     12.95 o
   3   1  26       32.53       54.20     19.95 o
   4   1  26       19.68       17.50     17.09 o
  -4   2  26       14.55       13.27     10.13 o
  -3   2  26        1.69       -2.03     20.93 o
  -2   2  26        1.58       14.85     11.63 o
  -1   2  26       25.38       18.60     15.92 o
   0   2  26       18.85       17.38     11.79 o
   1   2  26       24.53       37.55     12.58 o
   2   2  26        1.55       19.63     14.72 o
   3   2  26        1.13        1.13     14.29 o
   4   2  26       14.31        9.50     15.65 o
  -3   3  26       19.41       21.59      8.40 o
  -2   3  26        1.32       13.43     14.07 o
  -1   3  26       42.00       54.12     11.75 o
   0   3  26        2.44        5.39     12.63 o
   1   3  26       42.11       34.16     10.76 o
   2   3  26        0.95       -3.61     12.73 o
   3   3  26       19.55       34.14     20.38 o
  -2   4  26        3.23       13.10     22.12 o
  -1   4  26        4.58        7.82     12.44 o
   0   4  26        0.14       14.92     14.79 o
   1   4  26        4.35        8.02     10.34 o
   2   4  26        3.29        1.75     12.28 o
   0   5  26        0.35       10.62     11.99 o
   1   0  27        8.58       13.54     16.29 o
   2   0  27        5.16      -22.98     15.52 o
   3   0  27        8.71       -1.54     20.30 o
   4   0  27       20.08       19.02     19.24 o
  -4   1  27        9.97        6.78     20.08 o
  -3   1  27        8.00        5.82     15.04 o
  -2   1  27        0.87        5.99     14.54 o
  -1   1  27       17.15       17.69     15.50 o
   0   1  27        3.79        8.78     15.22 o
   1   1  27       17.53       11.56     17.74 o
   2   1  27        0.73       -3.00     13.26 o
   3   1  27        7.59       16.91     15.95 o
   4   1  27        9.76       -0.07     16.42 o
  -4   2  27       10.84      -19.62     24.28 o
  -3   2  27        4.31        9.75     15.68 o
  -2   2  27        5.54        6.14     14.91 o
  -1   2  27       39.50       31.71     15.11 o
   0   2  27        0.14      -11.50     13.80 o
   1   2  27       40.26       23.40     11.68 o
   2   2  27        5.68       11.09     13.14 o
   3   2  27        3.78       19.25     13.64 o
   4   2  27       10.51        0.89     14.03 o
  -3   3  27        1.23      -15.90     21.03 o
  -2   3  27       24.62       16.96      9.86 o
  -1   3  27        5.47       20.35     10.50 o
   0   3  27        0.08       -5.42     14.06 o
   1   3  27        5.27       24.61     17.28 o
   2   3  27       24.84       30.72     12.16 o
   3   3  27        1.06        5.29     21.62 o
  -2   4  27        1.89      -12.96     20.63 o
  -1   4  27        1.08        7.64     13.98 o
   0   4  27        0.23        5.62     13.55 o
   1   4  27        0.87       -0.03     10.77 o
   2   4  27        1.89        2.72     14.74 o
   0   0  28        5.58       10.65     18.93 o
   1   0  28       49.17       39.01     14.74 o
   2   0  28        5.61       -3.66     15.54 o
   3   0  28       35.87       22.10     23.94 o
  -3   1  28        0.42       -6.52     19.28 o
  -2   1  28        4.83       -7.82     14.11 o
  -1   1  28        2.28       -4.72     13.31 o
   0   1  28       18.57       25.07     15.61 o
   1   1  28        2.69       18.02     15.74 o
   2   1  28        5.09       -9.87     14.43 o
   3   1  28        0.62       15.20     14.68 o
  -3   2  28        5.93       -8.98     11.44 o
  -2   2  28        3.70        1.48     13.96 o
  -1   2  28        4.32       -7.69     12.43 o
   0   2  28        7.66      -10.53     16.42 o
   1   2  28        4.53       -1.28     12.66 o
   2   2  28        4.01        9.71     12.78 o
   3   2  28        5.92        2.08     16.96 o
  -2   3  28        6.08        5.68     14.35 o
  -1   3  28        0.02        0.79     11.94 o
   0   3  28        0.52        0.12     12.98 o
   1   3  28        0.02       19.32     12.22 o
   2   3  28        6.20       -4.63     15.94 o
   0   4  28        0.96        7.56     12.79 o
   1   0  29        2.53        8.77     15.55 o
   2   0  29        0.18        5.31     15.61 o
   3   0  29        1.35       23.51     20.48 o
  -3   1  29        3.80      -14.73     19.96 o
  -2   1  29        6.55        8.30     19.85 o
  -1   1  29       18.84       -9.90     13.72 o
   0   1  29       27.53       12.99     14.56 o
   1   1  29       18.58       32.68     14.59 o
   2   1  29        6.54        2.30     22.01 o
   3   1  29        4.11       17.44     15.11 o
  -2   2  29        8.21       16.71     15.40 o
  -1   2  29        6.54       15.69     17.13 o
   0   2  29        2.59        7.00     13.89 o
   1   2  29        6.62       -5.38     13.23 o
   2   2  29        8.21       16.38     13.80 o
  -1   3  29        2.51      -16.67     15.96 o
   0   3  29        1.24      -13.96     13.72 o
   1   3  29        2.24        7.88     11.45 o
   0   0  30        5.08       28.60     27.74 o
   1   0  30        0.24      -12.17     18.10 o
   2   0  30        4.14      -21.41     14.27 o
  -2   1  30        2.18       17.16     18.79 o
  -1   1  30        3.98       17.51     18.30 o
   0   1  30        9.23        3.81     14.41 o
   1   1  30        3.75        7.41     19.38 o
   2   1  30        2.04       29.84     19.14 o
  -1   2  30        2.44        2.91     12.37 o
   0   2  30        6.45       25.84     14.75 o
   1   2  30        2.55       16.79     26.29 o
   1   0  31       14.60       21.04     16.90 o
  -1   1  31        2.11      -19.26     23.00 o
   0   1  31        1.32       16.40     16.39 o
   1   1  31        2.14        0.49     16.36 o
 
